# Supplementary material for: Crystal structure of (E)-3-{[2-(2,4-di­chloro­benzyl­idene)hydrazin-1-yl]carbon­yl}pyridinium chloride trihydrate
Source: Acta Crystallogr E Crystallogr Commun. 2015 Jan 10;71(Pt 2):o105–6. doi: 10.1107/S2056989015000286 (PMC4384619; doi:10.1107/S2056989015000286)
Supplement: Supplementary file 1 [file e-71-0o105-sup1.cif]

##############################################################################
#                                                                            #
# This CIF contains the data in a paper accepted for publication in          #
# Acta Crystallographica Section E. It conforms to the requirements of       #
# Notes for Authors for Acta Crystallographica Section E, and has been       #
# peer reviewed under the auspices of the IUCr Commission on Journals.       #
#                                                                            #
# Full details of the Crystallographic Information File format               #
# are given in the paper "The Crystallographic Information File (CIF):       #
# a New Standard Archive File for Crystallography" by S. R. Hall, F. H.      #
# Allen and I. D. Brown [Acta Cryst. (1991), A47, 655-685].                  #
#                                                                            #
# The current version of the core CIF dictionary is obtainable from          #
# ftp://ftp.iucr.org/pub/cif_core.dic.                                       #
#                                                                            #
# Software is freely available for graphical display of the structure(s)     #
# in this CIF. For information consult the CIF software page                 #
# http://www.iucr.org/resources/cif/software.                                #
#                                                                            #
# This file may be used for bona fide research purposes within the           #
# scientific community so long as proper attribution is given to the journal # 
# article from which it was obtained.                                        #
#                                                                            #
##############################################################################
data_I
_audit_creation_method     SHELXL-97
_chemical_name_systematic
;
(<i>E</i>)-3-{[2-(2,4-Dichlorobenzylidene)hydrazin-1-yl]carbonyl}pyridinium
chloride trihydrate
;
_chemical_name_common     ?
_chemical_formula_moiety     'C13 H10 Cl2 N3 O +, Cl -, 3(H2 O)'
_chemical_formula_sum     'C13 H16 Cl3 N3 O4'
_chemical_formula_iupac     'C13 H10 Cl2 N3 O +, Cl -, 3H2 O'
_chemical_formula_weight     384.64
_chemical_melting_point     ?
_space_group_crystal_system     triclinic
_space_group_name_H-M_alt     'P -1'
_space_group_name_Hall     '-P 1'
loop_
    _symmetry_equiv_pos_as_xyz
    'x, y, z'
    '-x, -y, -z'
_cell_length_a     8.4631(4)
_cell_length_b     9.5968(5)
_cell_length_c     10.8300(6)
_cell_angle_alpha     76.604(2)
_cell_angle_beta     89.155(2)
_cell_angle_gamma     83.195(2)
_cell_volume     849.56(8)
_cell_formula_units_Z     2
_cell_measurement_reflns_used     6548
_cell_measurement_theta_min     0.97
_cell_measurement_theta_max     28.15
_cell_measurement_temperature     293(2)
_exptl_crystal_description     block
_exptl_crystal_colour     colorless
_exptl_crystal_size_max     0.35
_exptl_crystal_size_mid     0.30
_exptl_crystal_size_min     0.25
_exptl_crystal_density_diffrn     1.504
_exptl_crystal_density_meas     ?
_exptl_crystal_density_method     'not measured'
_exptl_crystal_F_000     396
_exptl_absorpt_coefficient_mu     0.561
_exptl_absorpt_correction_type     multi-scan
_exptl_absorpt_process_details
;
(SADABS; Bruker, 2008)
;
_exptl_absorpt_correction_T_min     0.8747
_exptl_absorpt_correction_T_max     0.9081
_exptl_special_details     ?
_diffrn_ambient_temperature     293(2)
_diffrn_radiation_type     MoK\a
_diffrn_radiation_wavelength     0.71073
_diffrn_radiation_source     'fine-focus sealed tube'
_diffrn_radiation_monochromator     graphite
_diffrn_measurement_device_type     'Bruker Kappa APEXII CCD'
_diffrn_measurement_method     '\w and \f scan'
_diffrn_detector_area_resol_mean     ?
_diffrn_reflns_number     6548
_diffrn_reflns_av_R_equivalents     0.0191
_diffrn_reflns_av_sigmaI/netI     0.0329
_diffrn_reflns_theta_min     3.07
_diffrn_reflns_theta_max     28.15
_diffrn_reflns_theta_full     28.15
_diffrn_measured_fraction_theta_max     0.971
_diffrn_measured_fraction_theta_full     0.971
_diffrn_reflns_limit_h_min     -11
_diffrn_reflns_limit_h_max     11
_diffrn_reflns_limit_k_min     -9
_diffrn_reflns_limit_k_max     12
_diffrn_reflns_limit_l_min     -8
_diffrn_reflns_limit_l_max     14
_diffrn_standards_number     ?
_diffrn_standards_interval_count     ?
_diffrn_standards_interval_time     ?
_diffrn_standards_decay_%     ?
_refine_special_details
;
Refinement of <i>F</i>^2^ against ALL reflections. The weighted <i>R</i>-factor
<i>wR</i> and goodness of fit <i>S</i> are based on <i>F</i>^2^, conventional
<i>R</i>-factors <i>R</i> are based on <i>F</i>, with <i>F</i> set to zero for
negative <i>F</i>^2^. The threshold expression of <i>F</i>^2^ >
\s(<i>F</i>^2^) is used only for calculating <i>R</i>-factors(gt) <i>etc</i>.
and is not relevant to the choice of reflections for refinement.
<i>R</i>-factors based on <i>F</i>^2^ are statistically about twice as large
as those based on <i>F</i>, and <i>R</i>- factors based on ALL data will be
even larger.
;
_reflns_number_total     4037
_reflns_number_gt     3007
_reflns_threshold_expression     I>2sigma(I)
_refine_ls_structure_factor_coef     Fsqd
_refine_ls_matrix_type     full
_refine_ls_R_factor_all     0.0607
_refine_ls_R_factor_gt     0.0425
_refine_ls_wR_factor_gt     0.1114
_refine_ls_wR_factor_ref     0.1236
_refine_ls_goodness_of_fit_ref     1.039
_refine_ls_restrained_S_all     1.045
_refine_ls_number_reflns     4037
_refine_ls_number_parameters     234
_refine_ls_number_restraints     8
_refine_ls_hydrogen_treatment     mixed
_refine_ls_weighting_scheme     calc
_refine_ls_weighting_details
         'calc w=1/[\s^2^(Fo^2^)+(0.0621P)^2^+0.1840P] where P=(Fo^2^+2Fc^2^)/3'
_atom_sites_solution_hydrogens     geom
_atom_sites_solution_primary     direct
_atom_sites_solution_secondary     difmap
_refine_ls_shift/su_max     0.000
_refine_ls_shift/su_mean     0.000
_refine_diff_density_max     0.284
_refine_diff_density_min     -0.371
_refine_ls_extinction_method     none
_refine_ls_extinction_coef     ?
loop_
    _atom_type_symbol
    _atom_type_description
    _atom_type_scat_dispersion_real
    _atom_type_scat_dispersion_imag
    _atom_type_scat_source
    'C' 'C' 0.0033 0.0016
                         'International Tables Vol C Tables 4.2.6.8 and 6.1.1.4'
    'H' 'H' 0.0000 0.0000
                         'International Tables Vol C Tables 4.2.6.8 and 6.1.1.4'
    'Cl' 'Cl' 0.1484 0.1585
                         'International Tables Vol C Tables 4.2.6.8 and 6.1.1.4'
    'N' 'N' 0.0061 0.0033
                         'International Tables Vol C Tables 4.2.6.8 and 6.1.1.4'
    'O' 'O' 0.0106 0.0060
                         'International Tables Vol C Tables 4.2.6.8 and 6.1.1.4'
_computing_data_collection
;
APEX2 (Bruker, 2008)
;
_computing_cell_refinement
;
APEX2 and SAINT (Bruker, 2008)
;
_computing_data_reduction
;
SAINT and XPREP (Bruker, 2008)
;
_computing_structure_solution
;
SIR92 (Altomare <i>et al.</i>,  1993)
;
_computing_structure_refinement
;
SHELXL97 (Sheldrick, 2008)
;
_computing_molecular_graphics
;
ORTEP-3 for Windows (Farrugia, 2012) and Mercury (Macrae <i>et al.</i>,
2008)
;
_computing_publication_material
;
PLATON (Spek, 2009)
;
loop_
    _atom_site_type_symbol
    _atom_site_label
    _atom_site_fract_x
    _atom_site_fract_y
    _atom_site_fract_z
    _atom_site_U_iso_or_equiv
    _atom_site_adp_type
    _atom_site_calc_flag
    _atom_site_refinement_flags
    _atom_site_occupancy
    _atom_site_symmetry_multiplicity
    _atom_site_disorder_assembly
    _atom_site_disorder_group
    Cl Cl1 0.52954(7) -0.24772(6) 0.38718(6) 0.04957(17) Uani d . 1 1 . .
    Cl Cl3 0.72649(9) -0.56838(6) 0.84324(7) 0.0656(2) Uani d . 1 1 . .
    O O1 0.8879(2) 0.32962(16) 0.49886(15) 0.0485(4) Uani d . 1 1 . .
    N N1 0.8808(2) 0.69456(19) 0.21816(19) 0.0445(4) Uani d D 1 1 . .
    N N2 0.7666(2) 0.21144(17) 0.37617(17) 0.0372(4) Uani d D 1 1 . .
    N N3 0.7793(2) 0.08783(17) 0.47208(16) 0.0367(4) Uani d . 1 1 . .
    C C1 0.8932(2) 0.5703(2) 0.3054(2) 0.0386(5) Uani d . 1 1 . .
    H H1 0.9622 0.5563 0.3744 0.046 Uiso calc R 1 1 . .
    C C2 0.7810(3) 0.7223(2) 0.1195(2) 0.0491(6) Uani d . 1 1 . .
    H H2 0.7734 0.8112 0.0617 0.059 Uiso calc R 1 1 . .
    C C3 0.6892(3) 0.6188(3) 0.1031(2) 0.0501(6) Uani d . 1 1 . .
    H H3 0.6191 0.6371 0.0344 0.060 Uiso calc R 1 1 . .
    C C4 0.7022(3) 0.4873(2) 0.1899(2) 0.0421(5) Uani d . 1 1 . .
    H H4 0.6426 0.4157 0.1785 0.050 Uiso calc R 1 1 . .
    C C5 0.8039(2) 0.4620(2) 0.29380(19) 0.0340(4) Uani d . 1 1 . .
    C C6 0.8238(2) 0.3282(2) 0.39897(19) 0.0343(4) Uani d . 1 1 . .
    C C7 0.7166(3) -0.0174(2) 0.4476(2) 0.0392(5) Uani d . 1 1 . .
    H H7 0.6685 -0.0079 0.3690 0.047 Uiso calc R 1 1 . .
    C C8 0.7204(2) -0.1530(2) 0.5436(2) 0.0364(4) Uani d . 1 1 . .
    C C9 0.8056(3) -0.1751(2) 0.6573(2) 0.0423(5) Uani d . 1 1 . .
    H H9 0.8619 -0.1024 0.6711 0.051 Uiso calc R 1 1 . .
    C C10 0.8088(3) -0.3016(2) 0.7499(2) 0.0450(5) Uani d . 1 1 . .
    H H10 0.8654 -0.3141 0.8254 0.054 Uiso calc R 1 1 . .
    C C11 0.7259(3) -0.4091(2) 0.7274(2) 0.0436(5) Uani d . 1 1 . .
    C C12 0.6423(3) -0.3936(2) 0.6166(2) 0.0439(5) Uani d . 1 1 . .
    H H12 0.5886 -0.4679 0.6028 0.053 Uiso calc R 1 1 . .
    C C13 0.6391(2) -0.2655(2) 0.5254(2) 0.0373(4) Uani d . 1 1 . .
    Cl Cl2 0.59217(8) 0.15917(7) 0.12886(6) 0.05501(18) Uani d . 1 1 . .
    O O1W 0.0683(2) 0.87717(19) 0.26788(17) 0.0547(4) Uani d D 1 1 . .
    O O2W 0.3189(3) 0.9558(3) 0.1201(2) 0.0859(7) Uani d D 1 1 . .
    O O3W 0.9617(3) 0.1595(4) 0.0595(4) 0.1333(13) Uani d D 1 1 . .
    H H1N 0.947(3) 0.753(3) 0.234(3) 0.066(8) Uiso d D 1 1 . .
    H H2N 0.725(3) 0.210(3) 0.3047(18) 0.051(7) Uiso d D 1 1 . .
    H H1WA 0.145(3) 0.882(4) 0.230(3) 0.076 Uiso d D 1 1 . .
    H H1WB 0.088(4) 0.849(3) 0.3430(18) 0.076 Uiso d D 1 1 . .
    H H2WA 0.344(4) 0.923(3) 0.057(2) 0.076 Uiso d D 1 1 . .
    H H2WB 0.389(3) 1.001(3) 0.133(3) 0.076 Uiso d D 1 1 . .
    H H3WA 0.853(2) 0.161(3) 0.074(3) 0.076 Uiso d D 1 1 . .
    H H3WB 0.991(4) 0.077(2) 0.117(3) 0.076 Uiso d D 1 1 . .
loop_
    _atom_site_aniso_label
    _atom_site_aniso_U_11
    _atom_site_aniso_U_22
    _atom_site_aniso_U_33
    _atom_site_aniso_U_12
    _atom_site_aniso_U_13
    _atom_site_aniso_U_23
    Cl1 0.0565(3) 0.0471(3) 0.0514(3) -0.0168(2) -0.0045(3) -0.0186(2)
    Cl3 0.0796(4) 0.0369(3) 0.0704(4) -0.0098(3) 0.0025(3) 0.0091(3)
    O1 0.0700(10) 0.0389(8) 0.0384(8) -0.0215(7) -0.0140(7) -0.0039(6)
    N1 0.0479(10) 0.0351(9) 0.0495(11) -0.0170(8) -0.0014(9) -0.0017(8)
    N2 0.0479(10) 0.0294(8) 0.0344(9) -0.0117(7) -0.0069(8) -0.0040(7)
    N3 0.0443(9) 0.0282(8) 0.0368(9) -0.0086(7) -0.0015(7) -0.0039(7)
    C1 0.0400(10) 0.0347(10) 0.0411(11) -0.0117(8) -0.0036(9) -0.0047(9)
    C2 0.0593(14) 0.0387(11) 0.0442(12) -0.0108(10) -0.0020(11) 0.0034(10)
    C3 0.0572(13) 0.0476(12) 0.0412(12) -0.0078(10) -0.0140(10) 0.0001(10)
    C4 0.0476(12) 0.0382(10) 0.0414(11) -0.0117(9) -0.0078(9) -0.0073(9)
    C5 0.0379(10) 0.0297(9) 0.0352(10) -0.0089(8) -0.0017(8) -0.0065(8)
    C6 0.0383(10) 0.0304(9) 0.0347(10) -0.0094(8) -0.0026(8) -0.0059(8)
    C7 0.0491(11) 0.0307(10) 0.0395(11) -0.0106(8) -0.0033(9) -0.0085(8)
    C8 0.0415(10) 0.0280(9) 0.0414(11) -0.0071(8) 0.0027(9) -0.0098(8)
    C9 0.0498(12) 0.0315(10) 0.0479(12) -0.0115(9) -0.0007(10) -0.0103(9)
    C10 0.0505(12) 0.0389(11) 0.0446(12) -0.0062(9) -0.0015(10) -0.0071(9)
    C11 0.0498(12) 0.0268(9) 0.0509(13) -0.0043(9) 0.0075(10) -0.0027(9)
    C12 0.0501(12) 0.0295(10) 0.0557(14) -0.0133(9) 0.0073(10) -0.0133(9)
    C13 0.0407(10) 0.0320(10) 0.0427(11) -0.0084(8) 0.0028(9) -0.0141(9)
    Cl2 0.0667(4) 0.0567(4) 0.0458(3) -0.0209(3) -0.0107(3) -0.0128(3)
    O1W 0.0705(12) 0.0484(9) 0.0457(10) -0.0255(9) -0.0100(9) -0.0022(8)
    O2W 0.1004(17) 0.1131(19) 0.0687(14) -0.0676(15) 0.0228(12) -0.0443(13)
    O3W 0.0783(17) 0.141(3) 0.150(3) -0.0212(18) -0.0129(18) 0.034(2)
_geom_special_details
;
All e.s.d.'s (except the e.s.d. in the dihedral angle between two l.s. planes)
are estimated using the full covariance matrix. The cell e.s.d.'s are taken
into account individually in the estimation of e.s.d.'s in distances, angles
and torsion angles; correlations between e.s.d.'s in cell parameters are only
used when they are defined by crystal symmetry. An approximate (isotropic)
treatment of cell e.s.d.'s is used for estimating e.s.d.'s involving l.s.
planes.
;
loop_
    _geom_bond_atom_site_label_1
    _geom_bond_atom_site_label_2
    _geom_bond_site_symmetry_2
    _geom_bond_distance
    _geom_bond_publ_flag
    Cl1 C13 . 1.736(2) ?
    Cl3 C11 . 1.738(2) ?
    O1 C6 . 1.221(2) ?
    N1 C2 . 1.330(3) ?
    N1 C1 . 1.333(3) ?
    N1 H1N . 0.882(17) ?
    N2 C6 . 1.346(2) ?
    N2 N3 . 1.378(2) ?
    N2 H2N . 0.856(16) ?
    N3 C7 . 1.275(2) ?
    C1 C5 . 1.385(3) ?
    C1 H1 . 0.9300 ?
    C2 C3 . 1.374(3) ?
    C2 H2 . 0.9300 ?
    C3 C4 . 1.381(3) ?
    C3 H3 . 0.9300 ?
    C4 C5 . 1.385(3) ?
    C4 H4 . 0.9300 ?
    C5 C6 . 1.501(3) ?
    C7 C8 . 1.463(3) ?
    C7 H7 . 0.9300 ?
    C8 C9 . 1.397(3) ?
    C8 C13 . 1.398(3) ?
    C9 C10 . 1.382(3) ?
    C9 H9 . 0.9300 ?
    C10 C11 . 1.382(3) ?
    C10 H10 . 0.9300 ?
    C11 C12 . 1.371(3) ?
    C12 C13 . 1.384(3) ?
    C12 H12 . 0.9300 ?
    O1W H1WA . 0.766(17) ?
    O1W H1WB . 0.809(18) ?
    O2W H2WA . 0.829(17) ?
    O2W H2WB . 0.805(17) ?
    O3W H3WA . 0.930(17) ?
    O3W H3WB . 0.897(17) ?
loop_
    _geom_angle_atom_site_label_1
    _geom_angle_atom_site_label_2
    _geom_angle_atom_site_label_3
    _geom_angle_site_symmetry_1
    _geom_angle_site_symmetry_3
    _geom_angle
    _geom_angle_publ_flag
    C2 N1 C1 . . 122.53(18) ?
    C2 N1 H1N . . 125.4(19) ?
    C1 N1 H1N . . 112.1(19) ?
    C6 N2 N3 . . 117.78(17) ?
    C6 N2 H2N . . 123.2(16) ?
    N3 N2 H2N . . 119.0(16) ?
    C7 N3 N2 . . 115.19(18) ?
    N1 C1 C5 . . 120.32(19) ?
    N1 C1 H1 . . 119.8 ?
    C5 C1 H1 . . 119.8 ?
    N1 C2 C3 . . 119.7(2) ?
    N1 C2 H2 . . 120.1 ?
    C3 C2 H2 . . 120.1 ?
    C2 C3 C4 . . 119.3(2) ?
    C2 C3 H3 . . 120.3 ?
    C4 C3 H3 . . 120.3 ?
    C3 C4 C5 . . 120.05(19) ?
    C3 C4 H4 . . 120.0 ?
    C5 C4 H4 . . 120.0 ?
    C1 C5 C4 . . 118.05(18) ?
    C1 C5 C6 . . 115.94(17) ?
    C4 C5 C6 . . 125.98(17) ?
    O1 C6 N2 . . 123.58(18) ?
    O1 C6 C5 . . 120.06(17) ?
    N2 C6 C5 . . 116.35(17) ?
    N3 C7 C8 . . 119.86(19) ?
    N3 C7 H7 . . 120.1 ?
    C8 C7 H7 . . 120.1 ?
    C9 C8 C13 . . 117.38(18) ?
    C9 C8 C7 . . 121.09(18) ?
    C13 C8 C7 . . 121.53(19) ?
    C10 C9 C8 . . 121.99(19) ?
    C10 C9 H9 . . 119.0 ?
    C8 C9 H9 . . 119.0 ?
    C11 C10 C9 . . 118.3(2) ?
    C11 C10 H10 . . 120.9 ?
    C9 C10 H10 . . 120.9 ?
    C12 C11 C10 . . 121.94(19) ?
    C12 C11 Cl3 . . 118.97(16) ?
    C10 C11 Cl3 . . 119.09(19) ?
    C11 C12 C13 . . 118.96(19) ?
    C11 C12 H12 . . 120.5 ?
    C13 C12 H12 . . 120.5 ?
    C12 C13 C8 . . 121.4(2) ?
    C12 C13 Cl1 . . 117.93(15) ?
    C8 C13 Cl1 . . 120.64(16) ?
    H1WA O1W H1WB . . 110(3) ?
    H2WA O2W H2WB . . 108(3) ?
    H3WA O3W H3WB . . 96(3) ?
loop_
    _geom_torsion_atom_site_label_1
    _geom_torsion_atom_site_label_2
    _geom_torsion_atom_site_label_3
    _geom_torsion_atom_site_label_4
    _geom_torsion_site_symmetry_1
    _geom_torsion_site_symmetry_2
    _geom_torsion_site_symmetry_3
    _geom_torsion_site_symmetry_4
    _geom_torsion
    _geom_torsion_publ_flag
    C6 N2 N3 C7 . . . . 176.82(19) ?
    C2 N1 C1 C5 . . . . 1.9(3) ?
    C1 N1 C2 C3 . . . . -1.8(4) ?
    N1 C2 C3 C4 . . . . 0.0(4) ?
    C2 C3 C4 C5 . . . . 1.6(4) ?
    N1 C1 C5 C4 . . . . -0.2(3) ?
    N1 C1 C5 C6 . . . . -178.47(19) ?
    C3 C4 C5 C1 . . . . -1.6(3) ?
    C3 C4 C5 C6 . . . . 176.5(2) ?
    N3 N2 C6 O1 . . . . 1.0(3) ?
    N3 N2 C6 C5 . . . . -178.36(17) ?
    C1 C5 C6 O1 . . . . 14.8(3) ?
    C4 C5 C6 O1 . . . . -163.3(2) ?
    C1 C5 C6 N2 . . . . -165.78(19) ?
    C4 C5 C6 N2 . . . . 16.1(3) ?
    N2 N3 C7 C8 . . . . -178.81(18) ?
    N3 C7 C8 C9 . . . . -6.6(3) ?
    N3 C7 C8 C13 . . . . 173.4(2) ?
    C13 C8 C9 C10 . . . . -0.9(3) ?
    C7 C8 C9 C10 . . . . 179.1(2) ?
    C8 C9 C10 C11 . . . . 0.6(3) ?
    C9 C10 C11 C12 . . . . 0.3(3) ?
    C9 C10 C11 Cl3 . . . . -179.30(18) ?
    C10 C11 C12 C13 . . . . -1.0(3) ?
    Cl3 C11 C12 C13 . . . . 178.67(16) ?
    C11 C12 C13 C8 . . . . 0.7(3) ?
    C11 C12 C13 Cl1 . . . . -178.90(17) ?
    C9 C8 C13 C12 . . . . 0.3(3) ?
    C7 C8 C13 C12 . . . . -179.7(2) ?
    C9 C8 C13 Cl1 . . . . 179.82(16) ?
    C7 C8 C13 Cl1 . . . . -0.2(3) ?
loop_
    _geom_hbond_atom_site_label_D
    _geom_hbond_atom_site_label_H
    _geom_hbond_atom_site_label_A
    _geom_hbond_site_symmetry_A
    _geom_hbond_distance_DH
    _geom_hbond_distance_HA
    _geom_hbond_distance_DA
    _geom_hbond_angle_DHA
    N1 H1N O1W 1_655 0.882(17) 1.765(18) 2.646(2) 176(3)
    N2 H2N Cl2 . 0.856(16) 2.401(17) 3.2432(19) 168(2)
    C1 H1 O1 2_766 0.93 2.40 3.214(3) 145.8
    C3 H3 Cl2 2_665 0.93 2.79 3.608(2) 146.7
    C7 H7 Cl2 . 0.93 2.76 3.588(2) 148.6
    O1W H1WA O2W . 0.766(17) 1.97(2) 2.711(3) 163(3)
    O1W H1WB O1 2_666 0.809(18) 2.12(2) 2.826(2) 146(3)
    O1W H1WB N3 2_666 0.809(18) 2.53(2) 3.218(2) 143(3)
    O2W H2WA Cl2 2_665 0.829(17) 2.363(18) 3.190(2) 177(3)
    O2W H2WB Cl2 1_565 0.805(17) 2.420(18) 3.214(2) 169(3)
    O3W H3WA Cl2 . 0.930(17) 2.279(18) 3.206(3) 174(3)
    O3W H3WB O1W 1_645 0.897(17) 2.250(19) 3.146(4) 177(3)
_iucr_refine_instructions_details
;
TITL 24DCBNH IN P-1
CELL  0.71073   8.4631   9.5968  10.8300   76.604   89.155   83.195
ZERR     2.00   0.0004   0.0005   0.0006    0.002    0.002    0.002
LATT   1
SFAC  C    H    CL   N    O
UNIT  26   32   6    6    8
MERG   2
OMIT     1   0   1
MPLA 4 N3 N2 C6 O1
MPLA 6 C8 C9 C10 C11 C12 C13
MPLA 6 C1 N1 C2 C3 C4 C5
MPLA 4 N3 N2 C6 O1
DFIX 0.82 .02 O1W H1WA O1W H1WB O2W H2WA O2W H2WB
DFIX 0.82 .02 O3W H3WA O3W H3WB
DFIX 0.86 .02 N1 H1N N2 H2N
EQIV $1 X+1, Y, Z
HTAB N1 O1W_$1
HTAB N2 CL2
EQIV $2 -X+2, -Y+1, -Z+1
HTAB C1 O1_$2
EQIV $4 -X+1, -Y+1, -Z
HTAB C3 CL2_$4
HTAB C7 CL2
HTAB O1W O2W
EQIV $5 -X+1, -Y+1, -Z+1
HTAB O1W O1_$5
HTAB O1W N3_$5
HTAB O2W CL2_$4
EQIV $6 X, Y+1, Z
HTAB O2W CL2_$6
HTAB O3W CL2
EQIV $7 X+1, Y-1, Z
HTAB O3W O1W_$7
FMAP   2
PLAN   20
ACTA
BOND   $H
CONF
L.S.   9
WGHT    0.062100    0.184000
FVAR       0.18222
CL1   3    0.529542   -0.247717    0.387175    11.00000    0.05652    0.04714 =
         0.05139   -0.01859   -0.00445   -0.01682
CL3   3    0.726492   -0.568384    0.843242    11.00000    0.07963    0.03688 =
         0.07036    0.00907    0.00253   -0.00981
O1    5    0.887855    0.329620    0.498864    11.00000    0.06998    0.03889 =
         0.03836   -0.00393   -0.01396   -0.02147
N1    4    0.880792    0.694556    0.218157    11.00000    0.04786    0.03507 =
         0.04948   -0.00167   -0.00139   -0.01699
N2    4    0.766566    0.211437    0.376169    11.00000    0.04792    0.02944 =
         0.03443   -0.00399   -0.00685   -0.01170
N3    4    0.779334    0.087826    0.472082    11.00000    0.04431    0.02823 =
         0.03682   -0.00390   -0.00147   -0.00863
C1    1    0.893191    0.570341    0.305379    11.00000    0.03996    0.03466 =
         0.04114   -0.00468   -0.00357   -0.01173
AFIX  43
H1    2    0.962185    0.556334    0.374363    11.00000   -1.20000
AFIX   0
C2    1    0.781035    0.722261    0.119464    11.00000    0.05931    0.03873 =
         0.04424    0.00340   -0.00202   -0.01080
AFIX  43
H2    2    0.773410    0.811244    0.061748    11.00000   -1.20000
AFIX   0
C3    1    0.689229    0.618806    0.103116    11.00000    0.05721    0.04762 =
         0.04122    0.00008   -0.01402   -0.00782
AFIX  43
H3    2    0.619121    0.637141    0.034370    11.00000   -1.20000
AFIX   0
C4    1    0.702188    0.487312    0.189869    11.00000    0.04757    0.03820 =
         0.04141   -0.00728   -0.00779   -0.01171
AFIX  43
H4    2    0.642610    0.415701    0.178490    11.00000   -1.20000
AFIX   0
C5    1    0.803859    0.462037    0.293802    11.00000    0.03793    0.02973 =
         0.03519   -0.00645   -0.00170   -0.00891
C6    1    0.823794    0.328218    0.398968    11.00000    0.03828    0.03037 =
         0.03474   -0.00589   -0.00258   -0.00943
C7    1    0.716581   -0.017366    0.447628    11.00000    0.04906    0.03067 =
         0.03948   -0.00847   -0.00326   -0.01059
AFIX  43
H7    2    0.668514   -0.007850    0.368968    11.00000   -1.20000
AFIX   0
C8    1    0.720367   -0.153042    0.543580    11.00000    0.04145    0.02801 =
         0.04139   -0.00979    0.00267   -0.00709
C9    1    0.805613   -0.175077    0.657272    11.00000    0.04983    0.03151 =
         0.04787   -0.01030   -0.00073   -0.01150
AFIX  43
H9    2    0.861906   -0.102399    0.671069    11.00000   -1.20000
AFIX   0
C10   1    0.808847   -0.301612    0.749892    11.00000    0.05051    0.03886 =
         0.04462   -0.00709   -0.00147   -0.00622
AFIX  43
H10   2    0.865394   -0.314094    0.825414    11.00000   -1.20000
AFIX   0
C11   1    0.725896   -0.409108    0.727397    11.00000    0.04977    0.02679 =
         0.05087   -0.00267    0.00749   -0.00431
C12   1    0.642331   -0.393556    0.616552    11.00000    0.05006    0.02946 =
         0.05566   -0.01326    0.00732   -0.01332
AFIX  43
H12   2    0.588643   -0.467865    0.602840    11.00000   -1.20000
AFIX   0
C13   1    0.639144   -0.265513    0.525391    11.00000    0.04069    0.03203 =
         0.04271   -0.01405    0.00283   -0.00842
CL2   3    0.592165    0.159170    0.128857    11.00000    0.06672    0.05668 =
         0.04582   -0.01283   -0.01074   -0.02088
O1W   5    0.068321    0.877171    0.267876    11.00000    0.07054    0.04840 =
         0.04568   -0.00218   -0.00995   -0.02553
O2W   5    0.318894    0.955841    0.120101    11.00000    0.10042    0.11315 =
         0.06867   -0.04430    0.02280   -0.06764
O3W   5    0.961727    0.159497    0.059451    11.00000    0.07825    0.14123 =
         0.14964    0.03364   -0.01293   -0.02118
H1N   2    0.946837    0.753280    0.233547    11.00000    0.06623
H2N   2    0.725492    0.209974    0.304741    11.00000    0.05056
H1WA  2    0.145348    0.882394    0.229953    11.00000   -1.50000
H1WB  2    0.088456    0.849233    0.343005    11.00000   -1.50000
H2WA  2    0.343543    0.922776    0.057331    11.00000   -1.50000
H2WB  2    0.389151    1.000506    0.132990    11.00000   -1.50000
H3WA  2    0.852971    0.160921    0.073606    11.00000   -1.50000
H3WB  2    0.990554    0.077252    0.117236    11.00000   -1.50000
HKLF 4
REM  24DCBNH IN P-1
REM R1 =  0.0425 for   3007 Fo > 4sig(Fo)  and  0.0607 for all   4037 data
REM    234 parameters refined using      8 restraints
END
WGHT      0.0621      0.1840
REM Highest difference peak  0.284,  deepest hole -0.371,  1-sigma level  0.062
Q1    1   0.6667  0.0857  0.1444  11.00000  0.05    0.28
Q2    1   0.6902  0.1667  0.1003  11.00000  0.05    0.27
Q3    1   0.5765  0.0956  0.0821  11.00000  0.05    0.27
Q4    1   0.8188 -0.5564  0.8673  11.00000  0.05    0.24
Q5    1   0.8327  0.5157  0.2997  11.00000  0.05    0.24
Q6    1   0.7267 -0.5878  0.7790  11.00000  0.05    0.23
Q7    1   0.7494  0.6561  0.0962  11.00000  0.05    0.23
Q8    1   0.3929  0.8766  0.1441  11.00000  0.05    0.20
Q9    1   0.8690  0.0330  0.2787  11.00000  0.05    0.19
Q10   1   0.7465 -0.1020  0.4815  11.00000  0.05    0.19
Q11   1   0.7779  0.4579  0.2362  11.00000  0.05    0.19
Q12   1   0.8157  0.3956  0.3351  11.00000  0.05    0.18
Q13   1   0.9609  0.0391  0.0224  11.00000  0.05    0.18
Q14   1   0.3187  1.0002  0.1221  11.00000  0.05    0.18
Q15   1   0.6866  0.5692  0.1650  11.00000  0.05    0.16
Q16   1   0.2416  0.9591  0.1633  11.00000  0.05    0.16
Q17   1   0.6430 -0.3198  0.3024  11.00000  0.05    0.16
Q18   1   0.9971  0.2015  0.4388  11.00000  0.05    0.16
Q19   1   1.0500 -0.1587  0.6709  11.00000  0.05    0.15
Q20   1   0.6187  0.6945  0.1973  11.00000  0.05    0.15
;
data_global
_journal_date_recd_electronic     2014-12-31
_journal_date_accepted     2015-01-07
_journal_name_full     'Acta Crystallographica, Section E'
_journal_year     2015
_journal_volume     71
_journal_issue      2
_journal_page_first     o105
_journal_page_last     o106
_journal_paper_category     HO
_journal_paper_doi     10.1107/S2056989015000286
_journal_coeditor_code     BQ2398
_publ_contact_author_name     'Dr.G.Vasuki'
_publ_contact_author_address
;
Department of Physics
Kunthavai Naachiar Govt. Arts College (W) (Autonomous)
Thanjavur 613 007
India
;
_publ_contact_author_email     'vasuki.arasi@yahoo.com'
_publ_contact_author_fax     '04362 237152'
_publ_contact_author_phone     '9791402323'
_publ_section_title
;
Crystal structure of
(<i>E</i>)-3-{[2-(2,4-dichlorobenzylidene)hydrazin-1-yl]carbonyl}pyridinium
chloride trihydrate
;
loop_
    _publ_author_name
    _publ_author_address
    'J. Josephine Novina'
;
Department of Physics
Idhaya College for Women
Kumbakonam 1
India
;
    'G. Vasuki'
;
Department of Physics
Kunthavai Naachiar Govt. Arts College (W) (Autonomous)
Thanjavur 7
India
;
    'M. Suresh'
;
PG & Research Department of Chemistry
Jamal Mohamed College
Tiruchirappalli 20
India
;
    'M. Syed Ali Padusha'
;
PG & Research Department of Chemistry
Jamal Mohamed College
Tiruchirappalli 20
India
;
