# Supplementary material for: Crystal structure of (E)-3-{[2-(2,4-di­chloro­benzyl­idene)hydrazin-1-yl]carbon­yl}pyridinium chloride trihydrate
Source: Acta Crystallogr E Crystallogr Commun. 2015 Jan 10;71(Pt 2):o105–6. doi: 10.1107/S2056989015000286 (PMC4384619; doi:10.1107/S2056989015000286)
Supplement: Supplementary file 2 [file e-71-0o105-Isup2.hkl]

# 
# h,k,l, Fc-squared, Fo-squared, sigma(Fo-squared) and status flag 
# 
data_I
_shelx_title ' 24DCBNH IN P-1' 
_shelx_refln_list_code          4 
_shelx_F_calc_maximum      189.12 
_exptl_crystal_F_000       396.00 
_reflns_d_resolution_high  0.7533 
 
loop_ 
 _symmetry_equiv_pos_as_xyz 
 'x, y, z' 
 '-x, -y, -z' 
 
_cell_length_a     8.4631 
_cell_length_b     9.5968 
_cell_length_c    10.8300 
_cell_angle_alpha  76.604 
_cell_angle_beta   89.155 
_cell_angle_gamma  83.195 
 
_shelx_F_squared_multiplier     1.000 
 
loop_ 
 _refln_index_h 
 _refln_index_k 
 _refln_index_l 
 _refln_F_squared_calc 
 _refln_F_squared_meas 
 _refln_F_squared_sigma 
 _refln_observed_status 
   2   0   0     5161.79     5391.42     54.30 o 
   3   0   0        0.62        0.68      0.45 o 
   4   0   0      183.72      166.62      7.83 o 
   5   0   0      109.37      110.71      2.52 o 
   6   0   0       98.09      100.89      2.35 o 
   7   0   0        1.39        0.68      0.81 o 
   8   0   0        1.06        1.81      1.22 o 
   9   0   0        5.36        4.08      1.60 o 
  10   0   0       25.04       23.26      3.17 o 
  11   0   0        8.50        8.43      3.92 o 
 -10   1   0       24.84       35.30      3.83 o 
  -9   1   0       30.64       35.45      3.51 o 
  -8   1   0      151.61      157.19      7.23 o 
  -7   1   0       46.05       48.87      2.04 o 
  -6   1   0      246.39      258.17      6.47 o 
  -5   1   0       68.66       72.75      9.79 o 
  -4   1   0       50.66       41.92      2.23 o 
  -3   1   0        6.62        4.72      0.80 o 
  -2   1   0      494.99      505.86      7.67 o 
  -1   1   0        3.71       10.53      0.75 o 
   1   1   0       88.16       85.01      4.89 o 
   2   1   0     2080.36     2002.88     14.55 o 
   3   1   0      323.28      330.68      3.44 o 
   4   1   0       98.94       88.86      1.83 o 
   5   1   0      579.16      551.71      6.41 o 
   6   1   0       90.61       79.92      2.64 o 
   7   1   0      255.66      259.06      4.23 o 
   8   1   0       93.30       94.11      3.47 o 
   9   1   0       44.82       48.59      4.28 o 
  10   1   0       12.47       12.78      2.44 o 
  11   1   0       51.30       40.66      6.02 o 
 -10   2   0        5.53        8.88      2.56 o 
  -9   2   0        5.07        4.17      2.01 o 
  -8   2   0        0.51       -1.04      1.04 o 
  -7   2   0      155.25      159.12      7.19 o 
  -6   2   0      217.58      204.08      5.85 o 
  -5   2   0      227.54      236.22      5.85 o 
  -4   2   0        4.90        3.31      1.81 o 
  -3   2   0       16.80       19.78      1.70 o 
  -2   2   0      761.41      643.91     10.65 o 
  -1   2   0      475.54      431.43      4.47 o 
   0   2   0     1221.61     1148.24     10.61 o 
   1   2   0     1591.49     1679.48     11.52 o 
   2   2   0     4531.05     4723.48     31.32 o 
   3   2   0     9056.22     8637.56     65.71 o 
   4   2   0      127.36      154.79      1.94 o 
   5   2   0      129.87      152.42      2.49 o 
   6   2   0      151.64      144.20      3.57 o 
   7   2   0       24.98       23.79      1.90 o 
   8   2   0       43.80       47.08      2.64 o 
   9   2   0       15.35       14.71      1.97 o 
  10   2   0       64.48       72.05      4.67 o 
  11   2   0        0.03       -0.90      2.71 o 
 -10   3   0        0.21       -0.55      2.01 o 
  -9   3   0        0.27        0.15      1.70 o 
  -8   3   0       41.21       34.52      3.41 o 
  -7   3   0       65.11       63.42      2.94 o 
  -6   3   0      136.79      125.96      7.53 o 
  -5   3   0      574.83      571.04     15.36 o 
  -4   3   0        1.40       -0.90      1.20 o 
  -3   3   0       69.84       73.90      4.67 o 
  -2   3   0       50.96       42.53      1.38 o 
  -1   3   0      798.47      777.70      7.79 o 
   0   3   0      636.53      597.28      5.52 o 
   1   3   0     2774.96     2957.44     23.89 o 
   2   3   0      262.93      227.20      2.34 o 
   3   3   0       82.40       83.29      1.28 o 
   4   3   0      869.00     1010.04      7.71 o 
   5   3   0        1.42        1.07      0.60 o 
   6   3   0      221.22      248.11      8.68 o 
   7   3   0       60.34       56.88      2.56 o 
   8   3   0        9.43        6.29      1.46 o 
   9   3   0       51.17       48.03      3.72 o 
  10   3   0       33.79       26.78      3.19 o 
  11   3   0       21.88       22.65      3.08 o 
 -10   4   0        0.00        2.72      2.23 o 
  -9   4   0        2.26        4.22      2.13 o 
  -8   4   0       19.99       24.07      3.08 o 
  -7   4   0       49.59       47.27      3.62 o 
  -6   4   0       75.62       86.17      4.15 o 
  -5   4   0       13.24       13.51      1.66 o 
  -4   4   0      112.33      106.00      2.87 o 
  -3   4   0      390.72      416.66      9.19 o 
  -2   4   0      115.51      121.32      2.66 o 
  -1   4   0       32.24       29.36      1.12 o 
   0   4   0       66.64       67.93      2.35 o 
   1   4   0     1898.97     1793.33     16.73 o 
   2   4   0      252.37      262.17      2.90 o 
   3   4   0      194.18      198.09      2.48 o 
   4   4   0      760.67      767.90      7.31 o 
   5   4   0      497.61      476.09      5.27 o 
   6   4   0      100.72       97.81      2.46 o 
   7   4   0        7.42        5.35      1.25 o 
   8   4   0       45.00       45.68      3.51 o 
   9   4   0       13.99       18.42      2.74 o 
  10   4   0        5.69        7.23      2.31 o 
  -9   5   0        0.07       -1.36      1.92 o 
  -8   5   0        0.57        2.56      1.92 o 
  -7   5   0       28.09       32.65      3.31 o 
  -6   5   0       19.03       20.18      3.61 o 
  -5   5   0       12.42       15.06      3.31 o 
  -4   5   0        4.84        4.12      1.05 o 
  -3   5   0     3079.01     3181.95     41.73 o 
  -2   5   0       86.19       91.48      3.01 o 
  -1   5   0      773.99      830.33      8.95 o 
   0   5   0       39.05       36.17      1.44 o 
   1   5   0      292.12      251.50      3.48 o 
   2   5   0      182.68      177.29      2.30 o 
   3   5   0     1066.44     1044.27     25.68 o 
   4   5   0      902.50      917.46      8.44 o 
   5   5   0      137.52      143.26      3.56 o 
   6   5   0       23.02       20.92      1.56 o 
   7   5   0       54.24       53.06      9.04 o 
   8   5   0       47.68       45.78      5.42 o 
   9   5   0       53.16       52.41      6.02 o 
  10   5   0        0.36       -2.71      2.71 o 
  -9   6   0       14.06       10.63      2.87 o 
  -8   6   0        2.56        4.82      2.34 o 
  -7   6   0       50.62       47.84      4.05 o 
  -6   6   0        3.63        1.20      2.71 o 
  -5   6   0      120.72      110.83      6.63 o 
  -4   6   0       79.89       82.82      5.42 o 
  -3   6   0        0.73        0.00      1.51 o 
  -2   6   0       32.98       37.12      1.95 o 
  -1   6   0      383.79      371.55      5.83 o 
   0   6   0       29.39       28.43      1.40 o 
   1   6   0       48.46       54.87      1.67 o 
   2   6   0       93.40      104.45      2.19 o 
   3   6   0        2.67        2.31      0.61 o 
   4   6   0      807.29      786.14     10.74 o 
   5   6   0       57.19       59.28      6.16 o 
   6   6   0       14.91       14.16      2.17 o 
   7   6   0       47.24       41.19      3.33 o 
   8   6   0      140.30      142.76      8.73 o 
   9   6   0        1.32       -2.41      2.41 o 
  10   6   0      101.10       92.46      7.83 o 
  -8   7   0        4.22        1.55      2.23 o 
  -7   7   0        1.53        2.11      3.01 o 
  -6   7   0        7.80        9.32      3.01 o 
  -5   7   0       12.22       12.70      2.31 o 
  -4   7   0       10.89       11.27      2.13 o 
  -3   7   0        3.24        4.16      1.59 o 
  -2   7   0       47.74       51.37      2.45 o 
  -1   7   0      182.76      184.15      3.98 o 
   0   7   0      711.94      726.62      9.74 o 
   1   7   0      173.86      176.51      3.24 o 
   2   7   0      591.42      558.88      6.63 o 
   3   7   0      301.88      301.64      5.70 o 
   4   7   0       54.36       43.70      2.39 o 
   5   7   0        5.28        2.21      1.59 o 
   6   7   0      281.26      254.88      8.13 o 
   7   7   0      162.09      168.42     15.21 o 
   8   7   0        0.32        0.23      1.80 o 
   9   7   0        5.73        3.61      3.31 o 
  -7   8   0        0.84       -2.11      2.71 o 
  -6   8   0       22.95       30.40      3.30 o 
  -5   8   0       12.41       20.82      2.74 o 
  -4   8   0        1.69       -1.16      1.81 o 
  -3   8   0       50.60       45.97      6.93 o 
  -2   8   0      527.81      525.40      8.19 o 
  -1   8   0       27.69       27.82      2.96 o 
   0   8   0       39.48       35.90      2.21 o 
   1   8   0     1196.78     1236.46     15.09 o 
   2   8   0       32.14       31.72      2.72 o 
   3   8   0      442.04      439.58      9.79 o 
   4   8   0        5.72        5.67      2.01 o 
   5   8   0       10.43        6.07      2.01 o 
   6   8   0       13.98       12.59      2.39 o 
   7   8   0       31.63       33.15      5.87 o 
   8   8   0       18.96       26.27      4.97 o 
   9   8   0        8.18        6.02      3.61 o 
  -6   9   0       13.56       20.48      4.22 o 
  -5   9   0        2.21        0.90      3.01 o 
  -4   9   0       18.61       18.97      3.92 o 
  -3   9   0      109.83      125.59      7.53 o 
  -2   9   0       74.68       88.55      6.63 o 
  -1   9   0      152.57      152.30      7.98 o 
   0   9   0        0.67       -1.28      1.28 o 
   1   9   0       53.82       50.51      9.49 o 
   2   9   0       37.97       28.23      2.98 o 
   3   9   0        0.07       -0.45      1.49 o 
   4   9   0       52.07       48.96      3.83 o 
   5   9   0      311.40      312.43      8.62 o 
   6   9   0        8.39       10.96      2.44 o 
   7   9   0        9.39        9.61      2.53 o 
   8   9   0       19.81       21.49      3.25 o 
  -5  10   0        0.98        2.41      3.01 o 
  -4  10   0        3.30        5.72      3.01 o 
  -3  10   0       26.20       32.53      5.12 o 
  -2  10   0       51.76       46.68      5.72 o 
  -1  10   0        0.11       -0.16      2.11 o 
   0  10   0       22.52       22.54      2.67 o 
   1  10   0      258.59      256.97      7.54 o 
   2  10   0       42.28       47.07      9.34 o 
   3  10   0        6.26        8.01      2.34 o 
   4  10   0        4.40        0.45      1.92 o 
   5  10   0        0.38       -1.96      1.96 o 
   6  10   0        6.13        5.34      2.56 o 
   7  10   0        0.87       -1.54      1.80 o 
  -3  11   0        6.64        1.20      3.01 o 
  -2  11   0       10.42        6.32      3.61 o 
  -1  11   0       23.34       18.83      2.61 o 
   0  11   0        4.25        3.61      1.88 o 
   1  11   0       54.03       50.30      9.04 o 
   2  11   0        1.05        0.75      1.92 o 
   3  11   0        0.45        4.04      2.23 o 
   4  11   0        0.12        1.79      2.10 o 
   5  11   0      114.95      134.23      6.38 o 
   6  11   0        0.04       -1.70      2.01 o 
  -1  12   0       30.70       44.27      6.02 o 
   0  12   0       64.33       81.16      5.21 o 
   1  12   0        8.02        7.38      3.16 o 
   2  12   0        0.30        0.68      3.76 o 
   3  12   0       27.87       22.43      3.41 o 
   4  12   0       22.03       16.56      4.22 o 
  -2 -12   1       57.48       65.35      5.00 o 
  -1 -12   1       27.53       23.94      4.37 o 
   0 -12   1      113.56      129.25      6.17 o 
  -5 -11   1      163.82      168.86     14.31 o 
  -4 -11   1       47.22       39.96      4.03 o 
  -3 -11   1        0.02       -2.59      3.01 o 
  -2 -11   1        3.47        6.32      2.23 o 
  -1 -11   1       64.87       75.43      4.76 o 
   0 -11   1       31.11       34.21      3.47 o 
   1 -11   1       24.43       21.38      4.82 o 
   2 -11   1       33.71       32.23      5.12 o 
   3 -11   1       11.87       11.75      3.92 o 
  -7 -10   1        5.71        6.32      3.76 o 
  -6 -10   1       43.77       48.12      4.24 o 
  -5 -10   1       14.91       14.66      2.77 o 
  -4 -10   1        4.97        3.63      2.56 o 
  -3 -10   1       62.36       63.82      5.72 o 
  -2 -10   1        7.64       10.92      2.34 o 
  -1 -10   1        0.54        2.78      1.88 o 
   0 -10   1      101.14      103.99      4.88 o 
   1 -10   1        7.91       10.67      2.23 o 
   2 -10   1       53.69       50.00      5.72 o 
   3 -10   1        1.79        1.20      2.71 o 
   4 -10   1        4.86        1.81      3.01 o 
  -8  -9   1       38.67       40.58      4.12 o 
  -7  -9   1        3.46        3.79      2.23 o 
  -6  -9   1       35.33       38.63      3.60 o 
  -5  -9   1       41.00       45.13      3.94 o 
  -4  -9   1       12.40       12.68      2.44 o 
  -3  -9   1      169.27      167.90      6.07 o 
  -2  -9   1      217.21      222.66      6.92 o 
  -1  -9   1       61.58       60.05      3.82 o 
   0  -9   1       41.31       47.18      3.51 o 
   1  -9   1       24.68       24.21      2.61 o 
   2  -9   1        5.16        3.92      2.71 o 
   3  -9   1       27.49       21.38      3.92 o 
   4  -9   1        6.77        8.43      3.31 o 
   5  -9   1       47.95       42.47      5.12 o 
  -9  -8   1        6.46        5.12      3.61 o 
  -8  -8   1        1.23        0.33      2.01 o 
  -7  -8   1       85.55       83.25      4.67 o 
  -6  -8   1       32.67       38.19      3.41 o 
  -5  -8   1       17.95       19.75      3.46 o 
  -4  -8   1      110.69      105.98      6.78 o 
  -3  -8   1      181.43      169.67      5.64 o 
  -2  -8   1      135.16      122.61      6.02 o 
  -1  -8   1      211.35      219.62      7.53 o 
   0  -8   1       79.29       75.05      5.72 o 
   1  -8   1       22.21       25.72      1.85 o 
   2  -8   1        2.04        1.38      1.45 o 
   3  -8   1       60.99       71.23      3.72 o 
   4  -8   1       33.16       45.78      4.37 o 
   5  -8   1       56.90       64.04      4.03 o 
   6  -8   1       18.67       15.96      3.31 o 
   7  -8   1       19.13       18.37      4.22 o 
  -9  -7   1       38.08       37.95      5.72 o 
  -8  -7   1       16.57       14.76      3.92 o 
  -7  -7   1       17.44       16.55      3.16 o 
  -6  -7   1       21.63       21.61      2.74 o 
  -5  -7   1      739.01      726.13     24.25 o 
  -4  -7   1      451.51      470.76     10.00 o 
  -3  -7   1     2256.42     2159.90     27.30 o 
  -2  -7   1        9.94       10.31      1.42 o 
  -1  -7   1      134.19      134.65      3.52 o 
   0  -7   1      687.54      691.28      8.56 o 
   1  -7   1      327.18      334.24      5.69 o 
   2  -7   1       34.32       36.74      2.86 o 
   3  -7   1       63.77       65.09      3.41 o 
   4  -7   1        3.92        4.37      1.70 o 
   5  -7   1        2.11        2.86      1.70 o 
   6  -7   1        0.05        0.75      1.96 o 
   7  -7   1        5.89        3.92      2.13 o 
   8  -7   1       53.00       60.39      4.90 o 
 -10  -6   1       13.65        9.34      3.92 o 
  -9  -6   1       37.35       32.53      5.12 o 
  -8  -6   1       42.14       47.59      5.72 o 
  -7  -6   1        8.50        6.02      2.11 o 
  -6  -6   1       46.84       39.38      4.97 o 
  -5  -6   1        2.96        3.35      1.85 o 
  -4  -6   1      142.73      132.40      5.65 o 
  -3  -6   1       23.55       22.28      1.77 o 
  -2  -6   1     1546.28     1497.52     17.56 o 
  -1  -6   1      751.49      755.20      9.94 o 
   0  -6   1      233.53      249.50      3.67 o 
   1  -6   1      119.08      117.55      2.78 o 
   2  -6   1        0.73        1.53      1.16 o 
   3  -6   1       55.49       48.14      2.98 o 
   4  -6   1       86.02       75.82      3.51 o 
   5  -6   1        7.98        7.59      1.80 o 
   6  -6   1       61.93       64.83      3.83 o 
   7  -6   1       89.03       84.54      4.79 o 
   8  -6   1      142.62      144.92     13.10 o 
 -10  -5   1       30.35       33.08      3.51 o 
  -9  -5   1       52.32       52.11      4.03 o 
  -8  -5   1       50.50       51.83      3.47 o 
  -7  -5   1        2.73        1.12      1.45 o 
  -6  -5   1      393.61      386.11      8.48 o 
  -5  -5   1        1.38        0.44      0.86 o 
  -4  -5   1       10.19        8.09      1.09 o 
  -3  -5   1      115.73      125.72      3.01 o 
  -2  -5   1       15.49       14.51      1.13 o 
  -1  -5   1     1774.86     1780.42     19.96 o 
   0  -5   1      588.31      618.77      6.85 o 
   1  -5   1        0.16        0.00      0.53 o 
   2  -5   1        6.04        5.35      1.28 o 
   3  -5   1      125.43      130.97      4.15 o 
   4  -5   1      199.40      202.09      6.78 o 
   5  -5   1       19.59       20.98      4.97 o 
   6  -5   1      213.38      220.29      5.01 o 
   7  -5   1       31.89       29.46      2.29 o 
   8  -5   1        1.17       -1.29      1.80 o 
   9  -5   1        3.93        7.43      2.53 o 
 -10  -4   1       14.19       15.71      2.77 o 
  -9  -4   1        4.10        4.52      1.92 o 
  -8  -4   1        4.44        4.50      1.81 o 
  -7  -4   1        0.05       -0.32      1.28 o 
  -6  -4   1       64.60       69.72      1.94 o 
  -5  -4   1      787.02      790.31      9.13 o 
  -4  -4   1       18.13       19.67      1.15 o 
  -3  -4   1       23.95       19.57      1.56 o 
  -2  -4   1     1800.77     1690.19     18.68 o 
  -1  -4   1      281.71      290.58      4.30 o 
   0  -4   1     1146.54     1162.43     11.27 o 
   1  -4   1     5982.94     6105.46     54.23 o 
   2  -4   1       23.20       21.41      1.12 o 
   3  -4   1       16.22       26.61      1.73 o 
   4  -4   1        6.63        3.57      1.00 o 
   5  -4   1       49.89       45.09      2.71 o 
   6  -4   1       29.43       21.89      2.56 o 
   7  -4   1        1.28        0.40      1.59 o 
   8  -4   1        0.36       -2.29      2.41 o 
   9  -4   1        0.13        0.64      2.41 o 
  10  -4   1        6.50        4.22      3.61 o 
 -11  -3   1        0.53        2.71      2.13 o 
 -10  -3   1        3.75        4.47      2.10 o 
  -9  -3   1        1.03        1.00      3.01 o 
  -8  -3   1      110.66      115.33      4.67 o 
  -7  -3   1      304.36      293.11      5.45 o 
  -6  -3   1      278.11      269.71      6.00 o 
  -5  -3   1        4.72        5.81      0.75 o 
  -4  -3   1      464.58      504.69      4.48 o 
  -3  -3   1     1018.69     1034.11     10.20 o 
  -2  -3   1      406.69      401.88      4.02 o 
  -1  -3   1        6.01        8.50      0.63 o 
   0  -3   1      959.35      925.36      7.36 o 
   1  -3   1     1976.60     1934.74     16.05 o 
   2  -3   1      617.39      606.94      6.74 o 
   3  -3   1      106.72      100.35      2.82 o 
   4  -3   1       55.85       54.51      3.92 o 
   5  -3   1        2.33        1.66      1.28 o 
   6  -3   1       14.42       15.21      2.13 o 
   7  -3   1        3.50        0.12      1.59 o 
   8  -3   1       44.92       43.41      3.82 o 
   9  -3   1       35.43       40.24      4.05 o 
  10  -3   1        4.52        5.20      2.44 o 
 -11  -2   1        0.35        0.60      3.01 o 
 -10  -2   1        0.01       -0.60      1.70 o 
  -9  -2   1       10.14        8.47      2.13 o 
  -8  -2   1      136.84      136.49      3.92 o 
  -7  -2   1       54.39       61.23      2.65 o 
  -6  -2   1      253.75      279.62      5.02 o 
  -5  -2   1        5.35        5.71      0.82 o 
  -4  -2   1       33.73       33.36      0.94 o 
  -3  -2   1      657.81      626.54      4.83 o 
  -2  -2   1      529.20      621.59      5.15 o 
  -1  -2   1       29.67       26.63      1.83 o 
   0  -2   1     3263.15     3239.63     23.59 o 
   1  -2   1     4903.92     4690.18     41.32 o 
   2  -2   1       91.18      111.50      2.87 o 
   3  -2   1     1025.98      995.21     14.59 o 
   4  -2   1      137.94      122.29      3.83 o 
   5  -2   1      448.72      483.99      9.26 o 
   6  -2   1       50.45       61.61      3.41 o 
   7  -2   1       30.86       28.01      2.87 o 
   8  -2   1        0.10        2.41      1.70 o 
   9  -2   1        0.67       -1.33      2.11 o 
  10  -2   1        0.73        0.63      2.01 o 
 -11  -1   1       10.38        6.02      3.31 o 
 -10  -1   1        4.40        0.67      3.46 o 
  -9  -1   1        3.84        4.30      1.44 o 
  -8  -1   1       49.41       57.00      2.75 o 
  -7  -1   1      106.40       99.19      3.17 o 
  -6  -1   1        0.04        0.00      0.80 o 
  -5  -1   1     1425.14     1391.36     22.59 o 
  -4  -1   1      723.46      773.87      6.53 o 
  -3  -1   1     2164.48     2071.43     15.40 o 
  -2  -1   1       24.13       50.00      0.78 o 
  -1  -1   1       41.17       14.88      0.70 o 
   0  -1   1        0.43        2.83      0.30 o 
   1  -1   1       85.06      127.60      1.90 o 
   2  -1   1     1052.77     1116.97     12.35 o 
   3  -1   1     1352.03     1365.59     15.36 o 
   4  -1   1     1317.33     1358.79     19.27 o 
   5  -1   1     1599.99     1606.85     23.00 o 
   6  -1   1       26.67       32.48      2.74 o 
   7  -1   1      176.76      180.67      4.82 o 
   8  -1   1        0.35       -0.58      1.59 o 
   9  -1   1        2.62        0.23      1.37 o 
  10  -1   1       15.31       17.29      2.96 o 
 -11   0   1       54.19       53.01      6.63 o 
 -10   0   1        4.77        6.63      3.31 o 
  -9   0   1        1.79        0.29      1.33 o 
  -8   0   1        2.36        0.59      1.99 o 
  -7   0   1       96.65       92.06      3.31 o 
  -6   0   1       10.83        9.18      1.27 o 
  -5   0   1       15.74       13.30      1.22 o 
  -4   0   1      491.90      496.88      6.66 o 
  -3   0   1      112.88      101.65      1.80 o 
  -2   0   1       28.68       31.86      0.81 o 
  -1   0   1       30.13       53.55      1.36 o 
   2   0   1       67.83       42.99      1.05 o 
   3   0   1     5298.93     5206.69     40.97 o 
   4   0   1     1072.66     1124.16     12.75 o 
   5   0   1      121.85      105.96      2.32 o 
   6   0   1      107.65      118.58      4.17 o 
   7   0   1      121.51      124.74      5.83 o 
   8   0   1       67.90       70.05      3.12 o 
   9   0   1        8.55        5.73      1.67 o 
  10   0   1       31.62       36.18      3.82 o 
  11   0   1        0.63       -1.20      3.01 o 
 -10   1   1       13.47       14.23      2.87 o 
  -9   1   1        8.47        6.48      2.13 o 
  -8   1   1       22.70       23.18      2.20 o 
  -7   1   1        1.29        1.45      1.13 o 
  -6   1   1       98.22       92.99      2.74 o 
  -5   1   1     1388.75     1380.05     16.04 o 
  -4   1   1      232.49      282.64      4.34 o 
  -3   1   1      187.51      184.07      3.06 o 
  -2   1   1    23490.06    20168.47    238.89 o 
  -1   1   1       11.50        7.62      0.59 o 
   1   1   1      238.64      190.24      3.19 o 
   2   1   1      238.08      322.51      3.16 o 
   3   1   1       42.83       38.48      0.94 o 
   4   1   1      706.01      756.89      8.74 o 
   5   1   1        0.04       -0.33      0.77 o 
   6   1   1        0.10        0.88      1.13 o 
   7   1   1       35.06       35.36      1.93 o 
   8   1   1      162.35      187.33      6.96 o 
   9   1   1      147.11      143.74      4.56 o 
  10   1   1       66.98       70.36      3.60 o 
  11   1   1        0.26        0.90      3.01 o 
 -10   2   1       13.95       15.52      4.37 o 
  -9   2   1       45.88       43.27      3.90 o 
  -8   2   1       57.62       54.85      4.05 o 
  -7   2   1      176.02      185.52      4.13 o 
  -6   2   1       98.40      100.56      2.69 o 
  -5   2   1       13.43       13.65      1.13 o 
  -4   2   1       19.14       17.77      1.32 o 
  -3   2   1      439.64      390.93      9.94 o 
  -2   2   1      163.64      147.12      3.51 o 
  -1   2   1      154.71      136.89      2.73 o 
   0   2   1      107.12      153.83      3.46 o 
   1   2   1      250.57      178.76      3.41 o 
   2   2   1      743.97      784.91      7.64 o 
   3   2   1      196.74      196.61      2.24 o 
   4   2   1       52.22       55.10      1.29 o 
   5   2   1     1443.90     1376.81     19.00 o 
   6   2   1      677.22      678.27     14.77 o 
   7   2   1       32.19       34.73      1.76 o 
   8   2   1       27.01       30.26      2.37 o 
   9   2   1      180.81      180.86      5.04 o 
  10   2   1       20.63       10.39      2.56 o 
  11   2   1       45.96       50.09      4.33 o 
 -10   3   1        0.29       -1.24      1.88 o 
  -9   3   1        2.37        1.67      1.88 o 
  -8   3   1       35.87       29.51      6.48 o 
  -7   3   1       24.73       31.20      2.96 o 
  -6   3   1        5.95        7.35      0.79 o 
  -5   3   1       34.24       32.23      3.61 o 
  -4   3   1      119.44      100.29      5.12 o 
  -3   3   1      757.37      718.31     16.26 o 
  -2   3   1     3664.48     3545.19     63.85 o 
  -1   3   1      100.15      129.48      2.30 o 
   0   3   1      344.72      314.42      4.29 o 
   1   3   1     1234.53     1364.17     17.99 o 
   2   3   1      126.23      123.49      1.99 o 
   3   3   1       21.42       17.23      0.90 o 
   4   3   1     1728.70     1824.34     15.38 o 
   5   3   1      255.16      248.68      3.68 o 
   6   3   1       64.83       64.88      2.50 o 
   7   3   1      129.85      129.51      4.69 o 
   8   3   1       11.18       15.41      1.85 o 
   9   3   1        3.67        4.22      1.48 o 
  10   3   1        0.04        0.57      1.80 o 
  11   3   1        7.34        4.37      2.34 o 
 -10   4   1        7.67        6.44      2.44 o 
  -9   4   1        2.57        0.78      1.80 o 
  -8   4   1       20.81       20.03      3.61 o 
  -7   4   1       56.39       49.86      3.82 o 
  -6   4   1        0.50        3.01      2.41 o 
  -5   4   1       16.66       19.88      3.31 o 
  -4   4   1      279.14      252.99      9.04 o 
  -3   4   1      113.52      106.62      5.12 o 
  -2   4   1      233.96      244.41      4.52 o 
  -1   4   1      756.20      785.09     11.76 o 
   0   4   1       11.23        7.75      0.87 o 
   1   4   1       54.65       71.32      1.90 o 
   2   4   1      523.95      603.34      6.65 o 
   3   4   1      176.78      190.74      2.64 o 
   4   4   1        4.38        1.56      0.65 o 
   5   4   1      281.07      295.07      6.65 o 
   6   4   1       68.32       71.14      2.54 o 
   7   4   1       83.70       68.78      2.83 o 
   8   4   1      143.73      134.44      4.02 o 
   9   4   1       83.49       87.23      4.67 o 
  10   4   1        3.15        5.12      3.31 o 
  -9   5   1       11.30       14.12      2.77 o 
  -8   5   1       24.18       23.01      3.08 o 
  -7   5   1        0.75        0.30      1.49 o 
  -6   5   1        5.67        6.32      2.71 o 
  -5   5   1        0.10        2.71      2.41 o 
  -4   5   1        2.59        1.51      1.81 o 
  -3   5   1      302.54      337.62     10.54 o 
  -2   5   1        0.79        0.64      0.77 o 
  -1   5   1      221.10      202.90      4.10 o 
   0   5   1     1706.88     1687.54     18.77 o 
   1   5   1      452.58      427.50      6.02 o 
   2   5   1       35.29       40.31      1.70 o 
   3   5   1      167.47      197.63      3.24 o 
   4   5   1       68.01       63.33      1.94 o 
   5   5   1        0.20        0.50      0.86 o 
   6   5   1      224.96      223.38      4.64 o 
   7   5   1      227.42      228.60      4.90 o 
   8   5   1       85.04      102.70      6.93 o 
   9   5   1        7.13        2.71      3.01 o 
  10   5   1        2.12        1.51      3.01 o 
  -9   6   1        5.89        6.19      2.66 o 
  -8   6   1       43.12       46.92      4.24 o 
  -7   6   1        4.34        3.01      2.71 o 
  -6   6   1       27.26       23.79      4.22 o 
  -5   6   1      143.48      144.57      7.83 o 
  -4   6   1       63.94       60.84      4.82 o 
  -3   6   1        0.86        0.90      1.81 o 
  -2   6   1      592.82      587.54      9.60 o 
  -1   6   1     1488.09     1495.06     21.08 o 
   0   6   1        0.08       -0.88      0.88 o 
   1   6   1      347.31      335.30      4.73 o 
   2   6   1      210.03      246.17      5.10 o 
   3   6   1       31.04       29.80      1.87 o 
   4   6   1       28.36       32.21      1.65 o 
   5   6   1      121.32      120.28      3.20 o 
   6   6   1       94.22       85.55      2.89 o 
   7   6   1       73.50       76.05      4.05 o 
   8   6   1       26.78       35.24      5.12 o 
   9   6   1        6.61        1.51      3.31 o 
  10   6   1        3.32        2.41      3.31 o 
  -8   7   1        8.88        7.02      2.44 o 
  -7   7   1       18.57       20.18      4.52 o 
  -6   7   1       71.31       63.25      6.32 o 
  -5   7   1        5.27        5.12      2.71 o 
  -4   7   1        3.83        6.32      2.41 o 
  -3   7   1        7.53        9.94      2.71 o 
  -2   7   1       30.28       37.35      5.57 o 
  -1   7   1      177.10      184.65      4.76 o 
   0   7   1       27.71       24.45      1.76 o 
   1   7   1       25.98       26.81      1.81 o 
   2   7   1      214.01      227.52      4.26 o 
   3   7   1      186.00      186.38      3.45 o 
   4   7   1       12.72       11.66      1.35 o 
   5   7   1       16.09       10.22      2.01 o 
   6   7   1        3.24       -1.45      1.45 o 
   7   7   1       26.66       19.63      2.61 o 
   8   7   1      228.99      210.15      6.73 o 
   9   7   1       18.27       10.24      3.92 o 
  10   7   1       28.62       33.13      5.72 o 
  -7   8   1        5.53        2.11      3.31 o 
  -6   8   1        8.60        8.43      3.31 o 
  -5   8   1       12.36       19.28      3.92 o 
  -4   8   1        0.32       -1.81      2.11 o 
  -3   8   1       24.37       25.90      3.92 o 
  -2   8   1        2.40        0.68      1.05 o 
  -1   8   1       37.68       43.85      2.47 o 
   0   8   1       66.31       67.54      2.82 o 
   1   8   1     2200.07     2147.57     24.65 o 
   2   8   1      815.60      837.24     11.32 o 
   3   8   1      401.86      401.11      6.97 o 
   4   8   1       14.32       11.44      2.34 o 
   5   8   1       75.54       78.90      4.36 o 
   6   8   1       10.83       13.43      2.31 o 
   7   8   1        0.70        1.57      1.88 o 
   8   8   1        0.11       -0.27      1.80 o 
   9   8   1       19.68       23.19      5.12 o 
  -6   9   1        1.54        0.32      2.56 o 
  -5   9   1        0.05       -0.94      1.80 o 
  -4   9   1       92.71      100.77      4.90 o 
  -3   9   1        0.70        1.03      2.71 o 
  -2   9   1        0.51       -0.43      1.22 o 
  -1   9   1       82.47       89.37      6.02 o 
   0   9   1       34.69       34.09      2.29 o 
   1   9   1        0.02       -1.59      1.59 o 
   2   9   1       20.24       17.67      2.44 o 
   3   9   1        2.38        0.75      1.70 o 
   4   9   1        0.09       -1.49      1.49 o 
   5   9   1        5.36        4.09      2.01 o 
   6   9   1       40.75       40.93      3.72 o 
   7   9   1        1.05        1.97      2.01 o 
   8   9   1       64.75       69.01      4.97 o 
  -5  10   1       48.46       50.30      6.02 o 
  -4  10   1       29.20       27.41      4.52 o 
  -3  10   1       52.73       60.24      6.32 o 
  -2  10   1        1.37        6.32      3.31 o 
  -1  10   1        2.85        5.19      1.88 o 
   0  10   1      117.68      136.93      7.83 o 
   1  10   1        0.70       -0.15      2.26 o 
   2  10   1       30.41       26.07      2.96 o 
   3  10   1      327.21      336.38     21.38 o 
   4  10   1      158.95      150.00      8.28 o 
   5  10   1       36.08       39.67      4.22 o 
   6  10   1       25.24       30.67      3.51 o 
   7  10   1        1.63        0.87      2.10 o 
  -4  11   1       18.83       20.48      4.82 o 
  -3  11   1        2.17       -0.30      2.71 o 
  -2  11   1        1.98        7.83      3.92 o 
  -1  11   1       27.54       31.91      3.11 o 
   0  11   1       23.04       16.86      2.74 o 
   1  11   1        0.28       -1.66      1.66 o 
   2  11   1       71.48       69.35      4.63 o 
   3  11   1        5.67        7.71      2.53 o 
   4  11   1        7.09        9.90      3.92 o 
   5  11   1        4.19        2.18      2.23 o 
   6  11   1        1.43        2.11      2.13 o 
  -2  12   1       17.09       17.17      4.52 o 
  -1  12   1        0.07       -2.11      3.01 o 
   0  12   1        5.24        9.64      2.44 o 
   1  12   1        2.76        1.09      2.11 o 
   2  12   1       31.42       28.66      3.76 o 
   3  12   1      159.80      179.80     12.35 o 
   4  12   1        2.80        5.25      3.61 o 
  -5 -11   2       16.98       19.01      4.82 o 
  -4 -11   2       44.49       41.93      4.15 o 
  -3 -11   2       22.77       24.07      3.30 o 
  -2 -11   2      208.90      210.76      7.44 o 
  -1 -11   2        9.98        7.53      2.34 o 
   0 -11   2        1.40       -0.57      1.88 o 
   1 -11   2       11.48        7.53      3.61 o 
   2 -11   2       25.01       29.82      4.82 o 
  -6 -10   2       38.14       32.50      3.72 o 
  -5 -10   2        0.49       -0.75      3.16 o 
  -4 -10   2        9.38        6.50      2.23 o 
  -3 -10   2        2.39        4.01      2.01 o 
  -2 -10   2       15.96       12.46      2.71 o 
  -1 -10   2        0.00        2.09      1.80 o 
   0 -10   2       39.12       42.21      3.62 o 
   1 -10   2        7.90       13.25      3.61 o 
   2 -10   2        2.53        5.12      3.01 o 
   3 -10   2       21.90       17.17      3.61 o 
   4 -10   2        0.09        3.92      2.71 o 
  -8  -9   2       24.43       28.31      5.72 o 
  -7  -9   2        1.49        2.93      2.23 o 
  -6  -9   2        0.45        2.50      2.01 o 
  -5  -9   2        1.52        1.37      2.56 o 
  -4  -9   2       17.02       20.76      2.87 o 
  -3  -9   2      128.36      131.15      5.43 o 
  -2  -9   2      118.67      106.93      4.79 o 
  -1  -9   2        4.08        6.18      2.01 o 
   0  -9   2      165.79      156.77      6.02 o 
   1  -9   2      172.94      163.54      8.43 o 
   2  -9   2       29.35       29.21      4.22 o 
   3  -9   2        1.55        2.71      2.71 o 
   4  -9   2       25.91       26.50      4.22 o 
   5  -9   2        6.58        6.63      3.01 o 
  -8  -8   2        2.04        1.81      3.31 o 
  -7  -8   2       95.24       95.32      4.88 o 
  -6  -8   2       25.01       21.21      2.96 o 
  -5  -8   2      108.45       96.28      4.67 o 
  -4  -8   2      266.56      248.42      9.19 o 
  -3  -8   2       36.50       37.03      3.30 o 
  -2  -8   2        4.33        3.53      1.80 o 
  -1  -8   2      353.21      314.14      7.88 o 
   0  -8   2       92.54       80.95      3.83 o 
   1  -8   2       98.79       85.27      3.94 o 
   2  -8   2       17.44       20.48      3.61 o 
   3  -8   2      151.82      150.29      7.53 o 
   4  -8   2       36.49       38.55      4.52 o 
   5  -8   2        9.98        8.73      2.71 o 
   7  -8   2        5.75        3.31      3.01 o 
  -9  -7   2        0.42        0.60      3.01 o 
  -8  -7   2        0.56       -0.90      2.71 o 
  -7  -7   2       25.08       23.42      2.96 o 
  -6  -7   2      160.56      158.39      5.83 o 
  -5  -7   2        4.22        1.81      2.11 o 
  -4  -7   2       36.27       38.36      3.25 o 
  -3  -7   2      786.44      760.75     14.84 o 
  -2  -7   2       50.27       48.54      3.49 o 
  -1  -7   2       46.78       40.76      2.17 o 
   0  -7   2      243.01      238.26      4.92 o 
   1  -7   2       54.64       57.78      2.19 o 
   2  -7   2       33.76       26.35      3.76 o 
   3  -7   2      205.35      205.39      9.49 o 
   4  -7   2      221.09      244.14      8.58 o 
   5  -7   2       27.18       39.08      4.22 o 
   6  -7   2       18.25       18.14      2.44 o 
   7  -7   2        1.25       -1.80      1.80 o 
   8  -7   2        0.48        0.90      2.71 o 
 -10  -6   2        0.91       -2.41      2.71 o 
  -9  -6   2       38.47       42.17      5.72 o 
  -8  -6   2        9.11        1.20      2.71 o 
  -7  -6   2      157.42      147.88      8.13 o 
  -6  -6   2       34.29       29.52      2.87 o 
  -5  -6   2      528.35      502.82     19.12 o 
  -4  -6   2      372.61      358.87      7.00 o 
  -3  -6   2      142.69      138.22      3.32 o 
  -2  -6   2        0.26        0.15      0.74 o 
  -1  -6   2       21.32       22.77      2.03 o 
   0  -6   2       19.24       15.09      1.37 o 
   1  -6   2      477.15      464.99      5.85 o 
   2  -6   2      123.85      110.77      3.61 o 
   3  -6   2       36.90       40.86      3.76 o 
   4  -6   2        0.00        1.36      1.28 o 
   5  -6   2        0.47       -0.77      2.26 o 
   6  -6   2      123.94      134.41      4.17 o 
   7  -6   2       19.66       21.15      3.19 o 
   8  -6   2        0.76        2.83      2.23 o 
 -10  -5   2        2.16        3.00      2.10 o 
  -9  -5   2        0.28        1.01      1.96 o 
  -8  -5   2       15.12       16.52      2.31 o 
  -7  -5   2      109.50      115.39      4.49 o 
  -6  -5   2       72.71       76.74      3.39 o 
  -5  -5   2        1.95        0.78      0.71 o 
  -4  -5   2      167.15      151.81      4.11 o 
  -3  -5   2      858.68      841.18     19.60 o 
  -2  -5   2      673.35      672.17      8.64 o 
  -1  -5   2        8.62        8.65      0.94 o 
   0  -5   2      107.97       99.38      2.57 o 
   1  -5   2       22.14       21.08      2.43 o 
   2  -5   2      222.22      205.16      4.79 o 
   3  -5   2       30.69       33.90      2.34 o 
   4  -5   2       57.21       67.49      5.27 o 
   5  -5   2      345.43      342.85      7.37 o 
   6  -5   2      300.82      332.67      6.29 o 
   7  -5   2       19.33       14.85      3.01 o 
   8  -5   2       15.64       15.32      2.87 o 
   9  -5   2        0.88       -0.75      2.23 o 
 -10  -4   2       33.22       33.00      3.51 o 
  -9  -4   2       13.35       20.31      2.66 o 
  -8  -4   2        0.34       -1.37      1.37 o 
  -7  -4   2        6.01        8.03      1.80 o 
  -6  -4   2      168.04      158.80      5.16 o 
  -5  -4   2       11.77        9.84      1.02 o 
  -4  -4   2       92.52       91.92      2.00 o 
  -3  -4   2      342.95      326.93      4.03 o 
  -2  -4   2      787.75      745.16      9.04 o 
  -1  -4   2     1639.17     1777.88     19.52 o 
   0  -4   2        2.52        1.29      0.69 o 
   1  -4   2     1851.37     2043.41     21.78 o 
   2  -4   2       86.21       88.45      2.60 o 
   3  -4   2        0.86        2.23      1.66 o 
   4  -4   2      616.72      607.20     10.25 o 
   5  -4   2      254.93      257.21      4.92 o 
   6  -4   2        6.10        7.42      1.35 o 
   7  -4   2        9.73       11.00      2.34 o 
   8  -4   2       15.56       18.20      2.87 o 
   9  -4   2        4.96       10.38      2.66 o 
 -10  -3   2        5.98        9.13      2.71 o 
  -9  -3   2        0.27        0.98      1.59 o 
  -8  -3   2       12.96       12.70      2.26 o 
  -7  -3   2       17.63       15.79      2.16 o 
  -6  -3   2       32.55       35.81      1.94 o 
  -5  -3   2      123.35      117.03      3.01 o 
  -4  -3   2     1021.93      984.73     10.04 o 
  -3  -3   2      217.98      218.18      2.91 o 
  -2  -3   2      613.93      600.58     12.95 o 
  -1  -3   2     2319.42     2381.55     31.62 o 
   0  -3   2      239.97      207.43      2.82 o 
   1  -3   2      499.25      562.26      5.98 o 
   2  -3   2      282.59      306.06      4.51 o 
   3  -3   2      283.00      269.11      5.27 o 
   4  -3   2       65.31       69.76      2.32 o 
   5  -3   2       79.57       71.43      2.38 o 
   6  -3   2       76.95       72.92      2.37 o 
   7  -3   2        5.17        9.04      2.13 o 
   8  -3   2       23.67       27.63      3.30 o 
   9  -3   2       10.20       11.35      2.74 o 
  10  -3   2        6.68        5.71      2.44 o 
 -11  -2   2        3.99        1.51      2.71 o 
 -10  -2   2       26.84       27.95      3.08 o 
  -9  -2   2       78.03       69.84      4.03 o 
  -8  -2   2       21.95       24.96      2.66 o 
  -7  -2   2        5.80        7.15      1.24 o 
  -6  -2   2      120.89      133.18      3.23 o 
  -5  -2   2       53.88       49.88      1.84 o 
  -4  -2   2        0.07        3.00      1.00 o 
  -3  -2   2      459.69      519.26      5.56 o 
  -2  -2   2      451.85      508.75      6.54 o 
  -1  -2   2      101.33       81.92      2.44 o 
   0  -2   2      936.57      873.05      7.63 o 
   1  -2   2     1019.40     1044.17      8.94 o 
   2  -2   2      582.84      579.67      7.06 o 
   3  -2   2     1026.26     1094.76     10.93 o 
   4  -2   2       67.23       56.93      2.55 o 
   5  -2   2      140.37      143.96      3.34 o 
   6  -2   2      395.30      384.77      5.83 o 
   7  -2   2       92.22       87.98      4.26 o 
   8  -2   2       44.75       52.41      4.05 o 
   9  -2   2        0.74        0.43      1.80 o 
  10  -2   2        7.27        8.07      2.44 o 
 -11  -1   2        1.17        1.20      2.71 o 
 -10  -1   2       57.99       54.21      6.32 o 
  -9  -1   2        3.43        2.26      1.66 o 
  -8  -1   2       38.40       39.18      3.34 o 
  -7  -1   2      143.30      149.52      3.75 o 
  -6  -1   2       58.21       61.66      2.29 o 
  -5  -1   2      505.68      534.87      7.29 o 
  -4  -1   2      336.06      328.77      4.05 o 
  -3  -1   2       55.84       63.85      1.30 o 
  -2  -1   2     3717.38     3529.70     28.17 o 
  -1  -1   2      764.74      933.80     10.66 o 
   0  -1   2     1216.53     1083.63     14.41 o 
   1  -1   2     1724.48     1884.22     16.87 o 
   2  -1   2      581.28      514.08      5.35 o 
   3  -1   2        0.05       -0.39      0.39 o 
   4  -1   2       57.04       55.16      2.56 o 
   5  -1   2       81.52       61.17      3.17 o 
   6  -1   2       10.87       12.89      1.92 o 
   7  -1   2       22.59       30.93      3.92 o 
   8  -1   2       39.09       37.34      3.51 o 
   9  -1   2        5.29        5.57      2.13 o 
  10  -1   2        1.42       -0.57      2.41 o 
 -11   0   2        0.04        1.20      2.71 o 
 -10   0   2       48.47       54.21      6.32 o 
  -9   0   2       43.99       48.82      2.78 o 
  -8   0   2       13.53       14.73      1.91 o 
  -7   0   2       27.47       25.69      1.94 o 
  -6   0   2      202.76      193.33      3.95 o 
  -5   0   2      336.24      330.08     11.21 o 
  -4   0   2        0.71        0.41      0.56 o 
  -3   0   2      497.11      455.21      4.49 o 
  -2   0   2      603.55      695.44      6.08 o 
  -1   0   2      187.73      216.09      2.40 o 
   0   0   2      180.54      204.44      4.37 o 
   1   0   2     1008.76     1074.19     14.06 o 
   2   0   2       40.09       62.50      1.36 o 
   3   0   2     2187.32     2110.96     19.64 o 
   4   0   2       24.72       32.66      2.23 o 
   5   0   2      101.13      102.95      3.62 o 
   6   0   2      476.22      452.94      9.26 o 
   7   0   2       93.02       97.43      4.26 o 
   8   0   2      144.03      139.26      5.43 o 
   9   0   2       35.30       31.61      3.41 o 
  10   0   2        3.89        5.37      2.31 o 
 -10   1   2        0.92       -0.90      2.71 o 
  -9   1   2        9.45        7.23      2.13 o 
  -8   1   2       15.47       13.41      1.64 o 
  -7   1   2       47.41       51.87      2.82 o 
  -6   1   2        0.60        0.35      0.98 o 
  -5   1   2       63.54       52.43      3.40 o 
  -4   1   2     1972.57     2150.72     23.30 o 
  -3   1   2        2.13        2.97      0.51 o 
  -2   1   2    35768.12    28881.92    641.73 o 
  -1   1   2      337.19      382.30      6.32 o 
   0   1   2     4153.81     4112.09     50.47 o 
   1   1   2     2332.71     2457.40     30.88 o 
   2   1   2     3855.69     4019.83     40.86 o 
   3   1   2      872.32      836.44      7.51 o 
   4   1   2        2.50        1.20      0.85 o 
   5   1   2       25.31       26.14      3.16 o 
   6   1   2        6.36        8.27      1.59 o 
   7   1   2       44.54       36.91      5.87 o 
   8   1   2       25.22       25.99      4.22 o 
   9   1   2        6.83       11.69      2.44 o 
  10   1   2       15.23       15.98      2.37 o 
  11   1   2       15.07       10.24      4.22 o 
 -10   2   2        0.12        3.92      3.01 o 
  -9   2   2        0.26        1.15      1.66 o 
  -8   2   2       49.36       53.61      3.82 o 
  -7   2   2      284.95      286.81      7.40 o 
  -6   2   2        1.91        1.94      0.96 o 
  -5   2   2       21.09       21.46      1.37 o 
  -4   2   2      671.04      696.77     10.27 o 
  -3   2   2      243.91      250.28      7.53 o 
  -2   2   2      387.70      471.98      5.85 o 
  -1   2   2     5155.46     5416.67     88.55 o 
   0   2   2     6407.39     6243.63    115.20 o 
   1   2   2      501.73      455.29      9.64 o 
   2   2   2      945.59      923.43     12.99 o 
   3   2   2     1250.94     1254.45     12.07 o 
   4   2   2      329.85      338.69      6.07 o 
   5   2   2       42.04       55.35      3.31 o 
   6   2   2       88.42       83.50      3.51 o 
   7   2   2       98.07       94.21      4.15 o 
   8   2   2       85.59       76.62      4.24 o 
   9   2   2      190.79      220.29      6.50 o 
  10   2   2        5.84        6.32      1.91 o 
  11   2   2        2.42        0.57      2.23 o 
 -10   3   2        3.68        1.79      2.10 o 
  -9   3   2       77.09       74.09      4.70 o 
  -8   3   2       60.67       60.95      6.32 o 
  -7   3   2       22.69       26.67      5.87 o 
  -6   3   2       19.06       14.27      2.01 o 
  -5   3   2      275.67      265.34      9.34 o 
  -4   3   2       64.26       67.77      4.52 o 
  -3   3   2      409.47      379.19     10.24 o 
  -2   3   2      142.77      147.73      3.83 o 
  -1   3   2      188.48      165.21      3.83 o 
   0   3   2     3651.26     3924.93     49.20 o 
   1   3   2     4468.58     4177.79     60.39 o 
   2   3   2        8.01        5.58      0.85 o 
   3   3   2      305.33      264.28      4.10 o 
   4   3   2      144.20      141.19      3.47 o 
   5   3   2      709.23      688.84     10.72 o 
   6   3   2       45.64       48.19      3.92 o 
   7   3   2        7.59        5.32      2.11 o 
   8   3   2      362.58      367.31     19.88 o 
   9   3   2       59.50       58.72      3.42 o 
  10   3   2        6.10        4.52      3.31 o 
  11   3   2        8.57        6.32      3.61 o 
 -10   4   2        6.37        0.75      1.96 o 
  -9   4   2       10.97       11.67      2.86 o 
  -8   4   2        0.13       -0.02      1.59 o 
  -7   4   2        2.55        1.47      1.59 o 
  -6   4   2       16.79       16.87      3.31 o 
  -5   4   2      123.64      107.22      6.32 o 
  -4   4   2      360.93      346.06     10.84 o 
  -3   4   2      404.00      413.82     11.44 o 
  -2   4   2        0.46        0.20      0.54 o 
  -1   4   2      114.31      117.74      2.48 o 
   0   4   2       40.05       34.80      1.92 o 
   1   4   2       49.55       51.07      2.13 o 
   2   4   2     6550.45     6958.06    160.53 o 
   3   4   2      481.31      436.10      6.14 o 
   4   4   2      714.02      804.97     12.24 o 
   5   4   2       98.02      100.74      3.17 o 
   6   4   2        3.08        4.73      1.66 o 
   7   4   2       84.11       85.84      5.12 o 
   8   4   2        0.20        0.60      2.41 o 
   9   4   2       21.95       21.68      4.52 o 
  10   4   2       12.33        8.73      3.31 o 
  -9   5   2        0.28        0.25      2.26 o 
  -8   5   2        3.94        2.57      2.41 o 
  -7   5   2        2.05        1.20      2.41 o 
  -6   5   2      129.30      132.52      7.53 o 
  -5   5   2      154.18      155.41      7.83 o 
  -4   5   2       15.56       12.35      2.71 o 
  -3   5   2       31.37       36.44      3.92 o 
  -2   5   2       40.85       38.04      1.82 o 
  -1   5   2      498.35      507.90      8.36 o 
   0   5   2      157.53      153.11      4.85 o 
   1   5   2      134.15      136.85      3.07 o 
   2   5   2      369.02      361.88      5.72 o 
   3   5   2     1362.73     1331.65     15.47 o 
   4   5   2      249.59      221.87      5.11 o 
   5   5   2       37.30       35.75      2.23 o 
   6   5   2       14.60       10.42      1.43 o 
   7   5   2       65.49       60.95      2.68 o 
   8   5   2        3.55        3.42      1.73 o 
   9   5   2       46.62       40.36      5.42 o 
  10   5   2        8.58        2.71      3.31 o 
  -9   6   2        1.70        2.16      2.31 o 
  -8   6   2        0.04       -0.74      1.80 o 
  -7   6   2       18.20       16.26      3.92 o 
  -6   6   2        1.56        4.22      2.71 o 
  -5   6   2      429.00      456.29     14.46 o 
  -4   6   2        0.01       -1.20      1.81 o 
  -3   6   2       36.29       34.64      3.92 o 
  -2   6   2      191.75      194.86      8.88 o 
  -1   6   2      231.38      237.06      5.14 o 
   0   6   2      138.51      147.32      4.03 o 
   1   6   2      715.80      748.51     20.18 o 
   2   6   2      349.90      352.97      7.60 o 
   3   6   2      548.35      544.73      7.92 o 
   4   6   2      130.47      120.61      3.25 o 
   5   6   2      154.41      175.80      4.13 o 
   6   6   2      144.46      140.06      5.68 o 
   7   6   2       45.32       53.05      2.77 o 
   8   6   2        2.85        5.05      1.73 o 
   9   6   2        3.09        1.81      3.31 o 
  10   6   2        8.05       11.75      4.22 o 
  -8   7   2        3.00        4.87      2.31 o 
  -7   7   2        0.06       -1.81      2.41 o 
  -6   7   2        0.89        0.60      2.41 o 
  -5   7   2        3.41        0.90      2.41 o 
  -4   7   2      295.62      280.10     10.84 o 
  -3   7   2      671.22      684.28     18.07 o 
  -2   7   2        2.66        3.44      1.23 o 
  -1   7   2       84.40       88.56      3.25 o 
   0   7   2       36.88       35.90      2.44 o 
   1   7   2       30.04       34.04      2.04 o 
   2   7   2      198.45      193.09      6.88 o 
   3   7   2      253.36      250.09      5.00 o 
   4   7   2        2.68        3.50      1.16 o 
   5   7   2      123.17      115.21      3.48 o 
   6   7   2      566.97      555.23     19.28 o 
   7   7   2       12.85       10.77      2.31 o 
   8   7   2       89.67       74.17      5.42 o 
   9   7   2        0.17        3.01      3.61 o 
  10   7   2        0.52       -3.01      3.01 o 
  -7   8   2        1.02       -2.71      2.71 o 
  -6   8   2        2.53        1.20      2.71 o 
  -5   8   2       14.10       16.87      3.92 o 
  -4   8   2        8.86        8.13      3.01 o 
  -3   8   2      115.12      125.89      7.23 o 
  -2   8   2      125.52      153.19      4.34 o 
  -1   8   2      105.11      113.88      4.03 o 
   0   8   2       32.57       32.46      2.22 o 
   1   8   2       34.86       31.00      2.17 o 
   2   8   2       74.88       79.22      3.05 o 
   3   8   2       64.73       75.16      2.88 o 
   4   8   2      307.34      317.11      5.98 o 
   5   8   2      298.52      288.02      7.75 o 
   6   8   2      183.40      182.63      6.35 o 
   7   8   2        5.27        2.65      1.95 o 
   8   8   2       55.13       65.07      7.38 o 
   9   8   2       12.31       11.75      4.52 o 
  -6   9   2        1.31        3.92      3.31 o 
  -5   9   2       17.59       18.37      4.22 o 
  -4   9   2       51.31       58.73      6.32 o 
  -3   9   2       22.06       24.09      4.22 o 
  -2   9   2        1.17        1.85      1.45 o 
  -1   9   2     1594.87     1648.67     20.36 o 
   0   9   2      349.41      353.34      6.69 o 
   1   9   2      650.97      670.32     11.40 o 
   2   9   2        0.03        1.36      1.13 o 
   3   9   2       24.95       18.54      2.66 o 
   4   9   2       12.62       16.26      2.44 o 
   5   9   2        5.85        6.02      2.13 o 
   6   9   2        4.94        4.69      2.01 o 
   7   9   2       23.16       20.90      3.04 o 
   8   9   2        4.13        4.65      4.22 o 
  -5  10   2       14.95       11.14      4.22 o 
  -4  10   2        2.16       -1.81      3.01 o 
  -3  10   2        5.34        4.22      3.31 o 
  -2  10   2        6.12        6.32      3.31 o 
  -1  10   2       21.29       23.43      4.97 o 
   0  10   2        6.55        0.15      1.66 o 
   1  10   2        4.61        2.75      1.80 o 
   2  10   2        1.47       -1.59      1.59 o 
   3  10   2       38.95       36.87      3.51 o 
   4  10   2       18.85       18.19      2.74 o 
   5  10   2        0.88        0.71      1.80 o 
   6  10   2      179.20      175.21      6.80 o 
   7  10   2       93.73       92.61      5.31 o 
  -4  11   2        0.94        0.00      3.31 o 
  -3  11   2        0.12        0.90      2.71 o 
  -2  11   2       35.76       39.76      5.72 o 
  -1  11   2       52.87       52.71      6.32 o 
   0  11   2       68.22       77.99      8.88 o 
   1  11   2       35.76       38.61      3.76 o 
   2  11   2       42.13       44.77      5.27 o 
   3  11   2       22.10       20.08      2.98 o 
   4  11   2       60.82       70.99      5.00 o 
   5  11   2        4.06        2.07      2.23 o 
   6  11   2        2.49        0.62      2.10 o 
  -2  12   2        1.36       -3.01      3.01 o 
  -1  12   2        4.36        0.90      3.31 o 
   0  12   2       36.76       44.48      3.83 o 
   1  12   2        3.73        4.99      2.17 o 
   2  12   2        3.43        5.57      2.39 o 
   3  12   2       25.90       28.76      3.82 o 
   4  12   2        0.22        0.95      2.10 o 
  -4 -11   3        6.85        7.16      2.66 o 
  -3 -11   3       12.30       17.55      3.19 o 
  -2 -11   3       47.07       64.96      6.17 o 
  -1 -11   3       90.65       86.00      5.21 o 
   0 -11   3        4.45        7.83      3.61 o 
   1 -11   3       51.12       50.00      6.02 o 
  -6 -10   3        0.00       -0.75      1.92 o 
  -5 -10   3        0.26        2.11      2.13 o 
  -4 -10   3      101.10       97.55      5.21 o 
  -3 -10   3      184.89      186.18      7.03 o 
  -2 -10   3       38.83       41.76      3.83 o 
  -1 -10   3       24.18       24.06      2.98 o 
   0 -10   3        8.23        5.38      4.52 o 
   1 -10   3       90.22       90.66      6.93 o 
   2 -10   3        0.47        0.60      2.71 o 
   3 -10   3       39.94       50.60      5.72 o 
   4 -10   3        8.34        9.94      3.31 o 
  -7  -9   3       18.98       13.24      2.87 o 
  -6  -9   3        5.13        3.01      2.13 o 
  -5  -9   3      103.97      106.19      6.32 o 
  -4  -9   3       10.39        6.17      2.13 o 
  -3  -9   3        2.02        0.90      1.70 o 
  -2  -9   3        3.20        3.92      1.92 o 
  -1  -9   3       48.44       47.38      3.72 o 
   0  -9   3       15.15       18.50      2.66 o 
   1  -9   3       63.54       56.62      5.72 o 
   2  -9   3        2.08        2.11      2.41 o 
   3  -9   3       76.26       75.30      5.72 o 
   4  -9   3       20.97       24.70      3.92 o 
  -8  -8   3       18.09       15.36      4.52 o 
  -7  -8   3        5.26        3.61      3.31 o 
  -6  -8   3        2.38        3.73      2.01 o 
  -5  -8   3      118.60      104.76      4.88 o 
  -4  -8   3        3.72        2.87      1.80 o 
  -3  -8   3       13.46       10.26      4.22 o 
  -2  -8   3      157.70      157.60      5.54 o 
  -1  -8   3      156.99      146.33      9.64 o 
   0  -8   3       60.88       62.65      6.63 o 
   1  -8   3        5.27        3.92      2.41 o 
   2  -8   3       21.40       16.26      3.31 o 
   3  -8   3       35.41       24.70      3.61 o 
   4  -8   3        5.83        6.02      2.71 o 
   5  -8   3        0.27        0.60      2.11 o 
   6  -8   3       20.75       27.71      4.82 o 
  -9  -7   3       72.55       83.13      7.23 o 
  -8  -7   3       42.98       38.55      5.42 o 
  -7  -7   3        3.96        1.51      2.71 o 
  -6  -7   3        0.26        1.75      2.86 o 
  -5  -7   3        6.09        5.99      2.01 o 
  -4  -7   3       38.80       38.90      3.30 o 
  -3  -7   3      438.68      413.91      9.36 o 
  -2  -7   3      483.18      483.21     13.09 o 
  -1  -7   3        0.47       -0.56      1.22 o 
   0  -7   3       29.48       30.29      2.77 o 
   1  -7   3        3.16        2.41      2.11 o 
   2  -7   3       97.77      110.23      6.02 o 
   3  -7   3        6.28        5.72      2.41 o 
   4  -7   3        1.69        3.01      2.11 o 
   5  -7   3       15.09       10.24      2.71 o 
   6  -7   3       31.12       27.41      4.52 o 
   7  -7   3        0.15       -2.41      2.41 o 
  -9  -6   3       15.37       16.24      2.61 o 
  -8  -6   3       10.13        9.37      2.17 o 
  -7  -6   3       99.69       92.15      4.12 o 
  -6  -6   3       68.79       76.50      6.32 o 
  -5  -6   3     1020.46      980.38     16.92 o 
  -4  -6   3      315.93      298.19      5.29 o 
  -3  -6   3      250.39      244.05      4.53 o 
  -2  -6   3      727.23      696.40      9.35 o 
  -1  -6   3       64.04       59.62      2.30 o 
   0  -6   3      126.89      125.59      3.27 o 
   1  -6   3        9.35        7.83      1.45 o 
   2  -6   3      358.42      373.58      7.16 o 
   3  -6   3       49.24       54.85      3.16 o 
   4  -6   3       70.88       74.39      3.51 o 
   5  -6   3        5.78       11.31      1.88 o 
   6  -6   3      126.67      131.43      5.54 o 
   7  -6   3       32.49       27.90      3.76 o 
   8  -6   3        0.03        0.98      3.31 o 
 -10  -5   3        0.35       -0.02      1.80 o 
  -9  -5   3       21.07       17.04      2.53 o 
  -8  -5   3        8.70       11.31      2.17 o 
  -7  -5   3       83.10       95.52      4.05 o 
  -6  -5   3      554.63      541.34     10.13 o 
  -5  -5   3       91.44       86.21      2.28 o 
  -4  -5   3      892.61      878.06      9.36 o 
  -3  -5   3      146.04      140.96      2.97 o 
  -2  -5   3        0.04       -0.23      0.52 o 
  -1  -5   3       84.21       75.49      2.22 o 
   0  -5   3      549.31      506.82      7.20 o 
   1  -5   3      521.18      499.72      8.72 o 
   2  -5   3      214.50      209.29      7.18 o 
   3  -5   3      166.68      173.56      6.17 o 
   4  -5   3       37.54       35.77      2.53 o 
   5  -5   3      104.67      106.21      3.52 o 
   6  -5   3      201.19      200.43      6.35 o 
   7  -5   3       30.20       29.56      3.41 o 
   8  -5   3       34.60       43.65     13.70 o 
   9  -5   3       54.53       48.87      6.17 o 
 -10  -4   3        0.06       -0.50      1.81 o 
  -9  -4   3       43.17       47.77      3.72 o 
  -8  -4   3      180.44      187.37     14.46 o 
  -7  -4   3       23.40       23.49      2.53 o 
  -6  -4   3        0.64        0.30      1.81 o 
  -5  -4   3       16.77       16.36      1.25 o 
  -4  -4   3      340.78      334.62      4.29 o 
  -3  -4   3      169.30      174.07      2.41 o 
  -2  -4   3       24.50       19.46      1.80 o 
  -1  -4   3      421.67      462.18      6.16 o 
   0  -4   3        0.14        0.03      0.51 o 
   1  -4   3      763.93      756.46     16.41 o 
   2  -4   3       91.09       92.74      2.70 o 
   3  -4   3      412.88      420.88      7.54 o 
   4  -4   3        8.08       13.52      1.40 o 
   5  -4   3        1.51        0.92      1.06 o 
   6  -4   3        0.22        0.25      1.36 o 
   7  -4   3       37.85       33.03      3.39 o 
   8  -4   3       55.12       52.39      4.36 o 
   9  -4   3       18.53       27.27      3.72 o 
 -10  -3   3        2.38        3.04      2.26 o 
  -9  -3   3        2.23        2.11      2.71 o 
  -8  -3   3        9.57       10.22      2.01 o 
  -7  -3   3       18.74       24.20      2.44 o 
  -6  -3   3        1.39        1.90      0.97 o 
  -5  -3   3      126.38      124.81      2.81 o 
  -4  -3   3        3.49        2.76      0.60 o 
  -3  -3   3     1651.38     1737.40     18.21 o 
  -2  -3   3      852.52      892.49     13.73 o 
  -1  -3   3     6315.37     6707.73     91.71 o 
   0  -3   3        0.18       -0.49      0.49 o 
   1  -3   3      100.91      160.43      3.60 o 
   2  -3   3      565.55      618.91      8.02 o 
   3  -3   3     1823.31     1775.21     19.86 o 
   4  -3   3       99.48       95.94      2.56 o 
   5  -3   3        7.72        8.25      1.09 o 
   6  -3   3       24.83       26.24      2.49 o 
   7  -3   3        4.34        4.91      3.92 o 
   8  -3   3        1.01        2.26      1.92 o 
   9  -3   3       15.13       12.75      3.01 o 
  10  -3   3        2.77        3.47      2.44 o 
 -10  -2   3        2.46        4.36      3.01 o 
  -9  -2   3       11.81       10.08      3.31 o 
  -8  -2   3       20.20       23.38      2.56 o 
  -7  -2   3        9.91       11.61      1.96 o 
  -6  -2   3      572.98      580.80     14.24 o 
  -5  -2   3     1013.59     1015.07     17.06 o 
  -4  -2   3       35.95       34.03      1.43 o 
  -3  -2   3        0.14        0.12      0.40 o 
  -2  -2   3      244.55      252.09      7.53 o 
  -1  -2   3     2686.89     2681.22     34.71 o 
   0  -2   3      624.03      661.21      9.80 o 
   1  -2   3      153.54      145.83      2.97 o 
   2  -2   3       42.89       42.72      1.52 o 
   3  -2   3       89.53       99.82      2.45 o 
   4  -2   3      452.97      432.24      6.02 o 
   5  -2   3        1.66        1.63      0.54 o 
   6  -2   3        0.82        1.76      1.37 o 
   7  -2   3       19.00       22.00      2.77 o 
   8  -2   3        4.07        1.97      2.56 o 
   9  -2   3       10.36        9.49      2.56 o 
  10  -2   3       29.08       26.27      9.04 o 
 -10  -1   3        2.59        3.01      2.71 o 
  -9  -1   3        2.37        1.05      1.49 o 
  -8  -1   3       14.58       10.94      2.26 o 
  -7  -1   3      105.76       99.34      2.97 o 
  -6  -1   3       57.84       65.96      2.26 o 
  -5  -1   3      203.15      212.56      3.77 o 
  -4  -1   3        3.23        4.14      0.57 o 
  -3  -1   3      125.45      138.25      3.17 o 
  -2  -1   3        0.13       -0.30      0.44 o 
  -1  -1   3      220.77      184.84      2.95 o 
   0  -1   3      392.76      337.94      4.42 o 
   1  -1   3     4463.98     4473.81     58.13 o 
   2  -1   3      120.50      118.06      2.22 o 
   3  -1   3     2313.29     2504.73     26.84 o 
   4  -1   3      522.46      562.04      9.80 o 
   5  -1   3       63.31       52.36      3.01 o 
   6  -1   3      142.68      130.45      4.97 o 
   7  -1   3        0.11        1.00      1.59 o 
   8  -1   3        4.35        4.15      1.80 o 
   9  -1   3       17.63       22.00      3.19 o 
  10  -1   3        1.49        2.11      2.13 o 
 -10   0   3        0.11        1.81      2.71 o 
  -9   0   3        8.06        7.19      1.88 o 
  -8   0   3       10.30        9.73      1.82 o 
  -7   0   3      343.58      347.92      6.10 o 
  -6   0   3       72.14       80.83      2.72 o 
  -5   0   3      254.83      260.89      4.44 o 
  -4   0   3      705.66      672.62      8.39 o 
  -3   0   3     1352.13     1366.16     11.60 o 
  -2   0   3     1019.76     1144.21     10.90 o 
  -1   0   3       97.38       89.23      1.61 o 
   0   0   3     2229.22     2485.75     30.77 o 
   1   0   3     2551.14     2588.51     32.48 o 
   2   0   3     1742.46     1757.35     16.11 o 
   3   0   3      437.27      592.38      9.58 o 
   4   0   3      151.96      154.53      4.26 o 
   5   0   3     1018.84     1147.02     17.57 o 
   6   0   3      276.91      275.11      7.68 o 
   7   0   3       28.05       33.99      3.08 o 
   8   0   3        9.05        7.45      2.01 o 
   9   0   3        3.51        6.58      2.10 o 
  10   0   3       14.73       16.57      3.08 o 
 -10   1   3        6.34        3.61      3.01 o 
  -9   1   3        2.13        0.60      2.41 o 
  -8   1   3        0.24       -0.51      1.23 o 
  -7   1   3       34.08       35.10      3.30 o 
  -6   1   3        4.81        6.86      1.13 o 
  -5   1   3      472.45      432.89      6.33 o 
  -4   1   3      411.85      444.96      5.99 o 
  -3   1   3      116.49      123.28      2.09 o 
  -2   1   3      898.96      787.67      9.16 o 
  -1   1   3      356.58      288.84      5.87 o 
   0   1   3      373.58      370.32      5.75 o 
   1   1   3      359.39      344.00      6.32 o 
   2   1   3      109.84      135.82      4.37 o 
   3   1   3      113.89      133.12      5.12 o 
   4   1   3     1997.25     2036.58     39.15 o 
   5   1   3      634.83      607.28     10.75 o 
   6   1   3      600.92      596.33     11.18 o 
   7   1   3        3.23        3.27      1.59 o 
   8   1   3        5.37        4.32      1.80 o 
   9   1   3        0.82        1.77      1.88 o 
  10   1   3        0.00       -0.92      1.80 o 
 -10   2   3        0.01        3.92      3.01 o 
  -9   2   3        0.73        0.90      2.11 o 
  -8   2   3        2.48        0.75      1.49 o 
  -7   2   3       34.83       36.44      2.04 o 
  -6   2   3      341.50      349.23      8.56 o 
  -5   2   3       26.03       29.12      3.31 o 
  -4   2   3     6998.75     7204.23    127.70 o 
  -3   2   3        2.95        2.74      0.75 o 
  -2   2   3       94.78      119.93      2.30 o 
  -1   2   3     1036.32     1171.48     16.19 o 
   0   2   3     4307.56     4327.28     54.06 o 
   1   2   3       38.75       34.49      1.70 o 
   2   2   3     1716.99     1864.70     54.97 o 
   3   2   3      641.80      633.08     14.16 o 
   4   2   3       25.21       26.04      1.32 o 
   5   2   3        0.05        0.22      1.51 o 
   6   2   3       22.61       20.48      3.01 o 
   7   2   3      306.47      311.72     10.84 o 
   8   2   3      173.63      182.52      8.43 o 
   9   2   3       99.83      104.21      6.93 o 
  10   2   3        5.58        5.25      2.44 o 
 -10   3   3       14.14       14.16      4.22 o 
  -9   3   3        1.41        0.43      1.66 o 
  -8   3   3        0.56        0.00      1.59 o 
  -7   3   3        8.16        7.69      2.01 o 
  -6   3   3        0.02        0.30      2.11 o 
  -5   3   3       12.67       17.47      3.01 o 
  -4   3   3      108.37      127.10      6.02 o 
  -3   3   3     1893.30     1969.42     38.25 o 
  -2   3   3     1430.43     1545.05     30.42 o 
  -1   3   3      111.82      101.21      2.98 o 
   0   3   3      742.19      723.22     10.97 o 
   1   3   3     4403.22     4431.66     55.80 o 
   2   3   3      233.55      235.45     11.14 o 
   3   3   3      557.38      562.30     13.25 o 
   4   3   3      343.06      337.56      8.73 o 
   5   3   3        6.38       10.21      1.28 o 
   6   3   3      197.50      181.67      6.32 o 
   7   3   3     1331.35     1317.96     29.21 o 
   8   3   3        5.32       12.95      3.01 o 
   9   3   3      107.66       88.85      6.63 o 
  10   3   3       28.09       34.33      5.42 o 
 -10   4   3       15.24        8.43      3.61 o 
  -9   4   3        4.33        4.26      2.10 o 
  -8   4   3        0.05        1.98      2.26 o 
  -7   4   3        0.59        4.20      2.86 o 
  -6   4   3       13.12        8.43      2.71 o 
  -5   4   3        0.22       -1.51      1.51 o 
  -4   4   3      118.69      145.17      6.63 o 
  -3   4   3        4.34        4.52      1.81 o 
  -2   4   3      639.57      625.85     15.06 o 
  -1   4   3     1076.69      998.71     21.08 o 
   0   4   3      436.95      459.60      8.09 o 
   1   4   3      218.05      219.71      5.72 o 
   2   4   3       62.27       60.63      2.56 o 
   3   4   3      186.95      167.15      6.02 o 
   4   4   3      115.95      108.68      3.39 o 
   5   4   3      400.62      421.23      7.72 o 
   6   4   3      571.36      599.67     10.12 o 
   7   4   3        2.20        4.14      1.23 o 
   8   4   3        1.20       -1.51      1.81 o 
   9   4   3       57.62       55.60      4.67 o 
  10   4   3        9.45       14.16      4.22 o 
  -9   5   3        2.18        2.62      2.01 o 
  -8   5   3        2.63        3.03      2.01 o 
  -7   5   3        2.63        0.30      2.41 o 
  -6   5   3       12.87       17.47      3.61 o 
  -5   5   3       31.87       28.31      3.92 o 
  -4   5   3       82.73       85.54      5.42 o 
  -3   5   3      444.77      462.01     12.95 o 
  -2   5   3       83.09       75.36      2.32 o 
  -1   5   3       12.21        8.43      2.11 o 
   0   5   3     3538.47     3783.12     68.97 o 
   1   5   3       90.66       78.01      4.22 o 
   2   5   3       93.48      122.58      5.12 o 
   3   5   3        9.50        7.19      1.37 o 
   4   5   3       60.43       49.30      2.56 o 
   5   5   3      100.11       81.15      3.17 o 
   6   5   3       45.85       52.65      6.32 o 
   7   5   3      239.09      235.53      5.78 o 
   8   5   3       27.66       31.31      3.25 o 
   9   5   3        3.93        2.71      3.31 o 
  10   5   3       51.35       65.36      7.23 o 
  -9   6   3        1.08        1.54      1.95 o 
  -8   6   3       18.94       12.61      2.53 o 
  -7   6   3       16.07       12.05      3.61 o 
  -6   6   3        2.31        4.52      2.71 o 
  -5   6   3        2.81        2.71      2.41 o 
  -4   6   3        0.16       -1.81      1.81 o 
  -3   6   3       56.76       48.19      4.82 o 
  -2   6   3       31.95       30.14      3.01 o 
  -1   6   3       19.71       18.47      1.66 o 
   0   6   3        2.61        2.86      1.06 o 
   1   6   3      190.92      162.34      6.32 o 
   2   6   3      421.65      396.96     10.84 o 
   3   6   3      258.37      272.57      6.18 o 
   4   6   3       62.86       76.12      3.19 o 
   5   6   3       60.07       61.42      3.92 o 
   6   6   3       92.68      102.48      3.94 o 
   7   6   3      198.61      193.89      4.71 o 
   8   6   3       78.65       81.03      3.96 o 
   9   6   3       55.01       52.41      6.63 o 
  10   6   3        0.08       -2.71      2.71 o 
  -8   7   3        3.96       -0.60      3.31 o 
  -7   7   3       56.45       62.34      6.93 o 
  -6   7   3       11.22       15.36      3.92 o 
  -5   7   3        0.72        1.20      2.41 o 
  -4   7   3       11.63       22.29      3.92 o 
  -3   7   3       20.30       16.26      3.31 o 
  -2   7   3        1.32        0.48      1.00 o 
  -1   7   3      482.56      486.63      8.88 o 
   0   7   3      542.75      560.05     10.09 o 
   1   7   3      388.41      376.03      7.67 o 
   2   7   3       21.70       23.21      2.06 o 
   3   7   3       57.56       60.84      2.70 o 
   4   7   3      241.51      227.11      4.99 o 
   5   7   3       23.33       18.57      1.82 o 
   6   7   3       65.47       65.77      3.03 o 
   7   7   3       13.30       12.67      2.26 o 
   8   7   3       21.29       15.41      3.61 o 
   9   7   3       30.25       33.13      5.72 o 
  -7   8   3        0.19        0.60      2.71 o 
  -6   8   3       22.25       15.36      3.92 o 
  -5   8   3       53.69       47.89      5.72 o 
  -4   8   3       15.65       17.77      3.92 o 
  -3   8   3       33.31       33.13      4.52 o 
  -2   8   3       75.14       81.46      3.17 o 
  -1   8   3        2.60        0.90      1.37 o 
   0   8   3       65.45       64.99      3.92 o 
   1   8   3        2.44        1.51      1.96 o 
   2   8   3        0.08       -1.25      1.25 o 
   3   8   3        0.06       -0.25      1.09 o 
   4   8   3      549.58      501.20     14.12 o 
   5   8   3        9.83       15.25      1.90 o 
   6   8   3      266.82      239.09     10.84 o 
   7   8   3       20.01       27.09      3.04 o 
   8   8   3       42.77       50.01      3.98 o 
   9   8   3       42.26       39.15      6.32 o 
  -6   9   3        0.00       -2.11      2.41 o 
  -5   9   3        0.86        1.20      2.71 o 
  -4   9   3       22.33       15.96      4.22 o 
  -3   9   3        5.08        5.72      3.01 o 
  -2   9   3        9.53       11.90      1.73 o 
  -1   9   3      282.63      294.61      8.43 o 
   0   9   3       96.31      103.92      4.24 o 
   1   9   3        3.28        2.59      1.89 o 
   2   9   3      147.89      141.73      4.15 o 
   3   9   3      329.23      335.85      6.57 o 
   4   9   3      116.18      116.97      5.21 o 
   5   9   3        5.73        5.29      2.01 o 
   6   9   3       42.82       32.10      3.39 o 
   7   9   3        1.07        5.53      2.10 o 
   8   9   3        6.07        3.79      3.16 o 
  -5  10   3        0.39        0.00      3.01 o 
  -4  10   3        0.70        0.00      2.71 o 
  -3  10   3      229.06      233.72     10.54 o 
  -2  10   3       33.23       41.56      5.12 o 
  -1  10   3       69.87       67.62      3.27 o 
   0  10   3        4.84        4.17      1.48 o 
   1  10   3       48.24       50.00      3.69 o 
   2  10   3        0.02        0.62      1.66 o 
   3  10   3        0.01       -0.51      1.80 o 
   4  10   3        9.23        7.36      2.23 o 
   5  10   3       11.11        8.56      2.44 o 
   6  10   3       11.64       10.24      2.56 o 
   7  10   3       31.66       36.62      3.76 o 
  -4  11   3        2.34       -2.71      2.71 o 
  -3  11   3        0.01        0.90      3.01 o 
  -2  11   3       18.99       14.76      4.52 o 
  -1  11   3        5.05       11.14      3.92 o 
   0  11   3        0.00       -0.70      1.66 o 
   1  11   3      134.01      147.67      5.92 o 
   2  11   3       44.81       38.24      5.27 o 
   3  11   3        8.62       12.25      4.37 o 
   4  11   3       33.38       30.63      3.51 o 
   5  11   3       60.65       59.23      4.79 o 
   6  11   3       33.15       33.50      3.94 o 
  -2  12   3       35.21       33.73      5.72 o 
  -1  12   3        0.00       -0.30      3.01 o 
   0  12   3        2.42       -2.71      3.01 o 
   1  12   3        2.46       -0.05      2.01 o 
   2  12   3       15.07       14.53      2.87 o 
   3  12   3       27.93       30.45      4.37 o 
   4  12   3       29.74       34.17      3.94 o 
   5  12   3        9.22       19.58      4.52 o 
  -2 -11   4       12.71       18.68      5.42 o 
  -1 -11   4        6.60        7.83      3.61 o 
  -5 -10   4       31.04       37.82      7.98 o 
  -4 -10   4      110.37      116.22      5.85 o 
  -3 -10   4       77.67       77.10      4.97 o 
  -2 -10   4       11.75       15.43      6.02 o 
  -1 -10   4       78.94       79.70      4.90 o 
   0 -10   4      111.51      100.29      7.23 o 
   1 -10   4       20.48       17.47      4.22 o 
   2 -10   4        7.50       13.25      3.61 o 
   3 -10   4        7.85       13.25      3.61 o 
  -7  -9   4        3.52        4.22      3.61 o 
  -6  -9   4        9.88        7.90      2.66 o 
  -5  -9   4       99.31       99.23      5.21 o 
  -4  -9   4       63.58       50.66      4.15 o 
  -3  -9   4       18.10       25.04      5.12 o 
  -2  -9   4      116.98      115.68      9.94 o 
  -1  -9   4        8.60        9.31      2.23 o 
   0  -9   4        0.09       -2.11      2.11 o 
   1  -9   4        3.89        2.11      2.41 o 
   2  -9   4       32.09       37.65      4.82 o 
   3  -9   4       14.66       18.07      3.61 o 
   4  -9   4       19.48       20.78      3.92 o 
   5  -9   4        5.44        3.01      3.01 o 
  -8  -8   4       15.15       18.67      4.82 o 
  -7  -8   4       31.76       37.65      5.72 o 
  -6  -8   4       34.85       33.71      8.28 o 
  -5  -8   4       25.13       28.00      4.37 o 
  -4  -8   4       97.42       89.87      4.76 o 
  -3  -8   4        0.00       -0.60      1.70 o 
  -2  -8   4       84.82       72.98      9.64 o 
  -1  -8   4       13.35       13.72      2.34 o 
   0  -8   4        7.25        7.23      2.71 o 
   1  -8   4       25.04       22.59      3.61 o 
   2  -8   4      120.92      117.16      6.63 o 
   3  -8   4      121.55      124.39      6.93 o 
   4  -8   4        1.01        2.71      2.41 o 
   5  -8   4        2.68        1.20      2.41 o 
   6  -8   4        2.15        1.51      2.71 o 
  -8  -7   4        0.20       -1.81      2.71 o 
  -7  -7   4       71.49       75.90      7.53 o 
  -6  -7   4       77.21       72.28      6.93 o 
  -5  -7   4       78.17       73.31      4.36 o 
  -4  -7   4        1.09        1.12      1.59 o 
  -3  -7   4        0.02        0.08      1.59 o 
  -2  -7   4       34.80       33.59      2.98 o 
  -1  -7   4       83.15       68.50      3.82 o 
   0  -7   4        1.85        5.12      2.41 o 
   1  -7   4      636.61      576.16     15.66 o 
   2  -7   4       59.87       49.69      4.82 o 
   3  -7   4        4.55        3.31      2.11 o 
   4  -7   4        8.64        7.83      2.71 o 
   5  -7   4       23.27       29.14      2.82 o 
   6  -7   4        0.13        1.81      2.41 o 
   7  -7   4        3.44        4.82      3.31 o 
  -9  -6   4        0.10       -0.26      1.66 o 
  -8  -6   4       49.37       50.10      3.61 o 
  -7  -6   4       11.45       13.60      3.46 o 
  -6  -6   4       21.81       22.72      2.28 o 
  -5  -6   4      676.89      667.22     13.09 o 
  -4  -6   4      157.91      142.59      5.21 o 
  -3  -6   4        7.18        7.98      1.02 o 
  -2  -6   4        9.02        8.65      1.16 o 
  -1  -6   4      160.89      155.01      3.58 o 
   0  -6   4       30.35       24.91      3.76 o 
   1  -6   4      174.62      164.25      4.67 o 
   2  -6   4      100.01       96.38      5.12 o 
   3  -6   4        1.59        3.31      2.11 o 
   4  -6   4        5.81        8.43      2.41 o 
   5  -6   4       27.20       25.74      2.17 o 
   6  -6   4       33.46       40.66      5.42 o 
   7  -6   4        0.38       -2.41      2.41 o 
   8  -6   4        1.11       -1.51      2.41 o 
  -9  -5   4       41.03       38.77      3.55 o 
  -8  -5   4        4.91        4.48      1.78 o 
  -7  -5   4      164.88      172.48      5.43 o 
  -6  -5   4       29.06       27.35      2.28 o 
  -5  -5   4        0.20       -0.40      1.08 o 
  -4  -5   4      246.38      235.54      3.43 o 
  -3  -5   4      117.61      116.64      4.36 o 
  -2  -5   4      234.41      225.89      3.75 o 
  -1  -5   4      500.68      490.18      6.95 o 
   0  -5   4      228.69      224.62      4.92 o 
   1  -5   4       26.71       30.49      2.10 o 
   2  -5   4       66.90       77.70      4.52 o 
   3  -5   4       86.48       93.37      4.82 o 
   4  -5   4      884.05      872.54     11.68 o 
   5  -5   4       42.77       46.00      2.61 o 
   6  -5   4        8.30        8.00      2.13 o 
   7  -5   4        3.18        0.00      1.92 o 
   8  -5   4        1.36       -1.31      2.26 o 
 -10  -4   4        5.47        9.34      2.44 o 
  -9  -4   4        3.12        2.76      1.80 o 
  -8  -4   4       77.53       81.76      4.20 o 
  -7  -4   4       24.94       20.75      2.39 o 
  -6  -4   4      201.43      201.26      5.43 o 
  -5  -4   4      563.11      557.80      7.55 o 
  -4  -4   4      418.10      417.05      5.55 o 
  -3  -4   4       45.23       43.28      3.01 o 
  -2  -4   4       73.08       70.83      8.58 o 
  -1  -4   4      203.66      216.56      3.57 o 
   0  -4   4      483.66      412.67     20.63 o 
   1  -4   4      523.68      508.57      8.51 o 
   2  -4   4      315.65      328.38      7.23 o 
   3  -4   4      346.27      337.38      6.78 o 
   4  -4   4     1056.69     1109.48     13.76 o 
   5  -4   4      148.40      139.68      3.61 o 
   6  -4   4      129.53      122.41      5.00 o 
   7  -4   4      135.51      127.67      5.64 o 
   8  -4   4       12.67       11.55      3.46 o 
   9  -4   4        0.36       -0.69      2.71 o 
 -10  -3   4        8.18        9.74      2.31 o 
  -9  -3   4       19.85       22.99      4.67 o 
  -8  -3   4       23.32       25.55      3.16 o 
  -7  -3   4       13.09       15.24      2.10 o 
  -6  -3   4        2.99        5.12      1.45 o 
  -5  -3   4        0.01        0.45      0.74 o 
  -4  -3   4       14.32       16.04      1.08 o 
  -3  -3   4        0.03        1.20      1.81 o 
  -2  -3   4      108.58      113.24      5.42 o 
  -1  -3   4        2.46        1.77      0.94 o 
   0  -3   4      326.80      341.44      5.78 o 
   1  -3   4      242.26      264.97      5.10 o 
   2  -3   4      795.39      819.11      8.65 o 
   3  -3   4        0.04        0.15      0.85 o 
   4  -3   4       38.05       45.43      1.97 o 
   5  -3   4      244.03      249.75      4.45 o 
   6  -3   4      360.85      384.56      9.26 o 
   7  -3   4       58.18       63.62      4.47 o 
   8  -3   4        5.92        2.26      2.13 o 
   9  -3   4        1.24       -1.05      1.96 o 
 -10  -2   4        4.11        3.76      1.92 o 
  -9  -2   4       10.16       10.83      2.23 o 
  -8  -2   4        0.17       -0.90      1.51 o 
  -7  -2   4        9.70       10.14      2.11 o 
  -6  -2   4       37.69       39.21      3.16 o 
  -5  -2   4      360.93      343.43      6.99 o 
  -4  -2   4      397.87      408.82      7.23 o 
  -3  -2   4     2565.30     2554.56     33.31 o 
  -2  -2   4     1644.19     1604.08     32.53 o 
   0  -2   4       26.05       23.82      1.28 o 
   1  -2   4      128.08      117.68      2.03 o 
   2  -2   4      106.59      116.65      2.30 o 
   3  -2   4        0.05        0.60      1.20 o 
   4  -2   4       49.61       44.27      3.61 o 
   5  -2   4       36.92       37.47      2.87 o 
   6  -2   4       16.15       14.47      2.23 o 
   7  -2   4       81.87       96.68      4.90 o 
   8  -2   4       20.95       16.70      2.87 o 
   9  -2   4        1.06        0.20      2.26 o 
  10  -2   4       10.18        4.07      2.56 o 
 -10  -1   4        7.90       13.25      3.61 o 
  -9  -1   4        0.55       -1.66      1.66 o 
  -8  -1   4      137.13      146.82      6.02 o 
  -7  -1   4       57.47       61.11      5.27 o 
  -6  -1   4       21.17       19.58      1.38 o 
  -5  -1   4        3.77        4.71      0.64 o 
  -4  -1   4      412.76      432.43      7.63 o 
  -3  -1   4        1.51        0.47      0.72 o 
  -2  -1   4      268.10      320.41      5.50 o 
  -1  -1   4      383.15      382.43      6.00 o 
   0  -1   4        4.45        3.55      0.72 o 
   1  -1   4       12.79       12.38      1.06 o 
   2  -1   4      387.50      419.16      5.60 o 
   3  -1   4        0.28        0.40      0.75 o 
   4  -1   4      334.19      357.50     10.54 o 
   5  -1   4      303.51      304.76      7.03 o 
   6  -1   4       74.85       82.36      9.49 o 
   7  -1   4       55.65       56.80      4.05 o 
   8  -1   4      156.24      151.77      6.07 o 
   9  -1   4        9.60        7.38      2.34 o 
  10  -1   4        1.09       -1.81      2.71 o 
 -10   0   4        0.47       -0.60      2.41 o 
  -9   0   4        0.00       -0.60      2.11 o 
  -8   0   4        0.01       -0.45      1.28 o 
  -7   0   4        1.50        3.14      1.31 o 
  -6   0   4       14.60       15.23      1.37 o 
  -5   0   4       45.30       54.97      1.99 o 
  -4   0   4      484.92      466.22      6.28 o 
  -3   0   4        0.10        0.62      0.41 o 
  -2   0   4       22.24       32.24      1.23 o 
  -1   0   4     3483.33     3641.00     44.83 o 
   0   0   4     2296.04     2249.69     35.24 o 
   1   0   4     4338.33     4646.66     57.61 o 
   2   0   4       10.60       12.84      1.00 o 
   3   0   4       47.33       50.21      1.59 o 
   4   0   4       21.91       16.26      2.41 o 
   5   0   4       82.31       91.86      5.12 o 
   6   0   4        4.79        0.60      1.81 o 
   7   0   4       43.97       39.02      3.41 o 
   8   0   4        6.43        9.66      2.13 o 
   9   0   4        6.56        4.82      3.01 o 
  10   0   4        0.16       -2.71      2.71 o 
 -10   1   4        1.51        2.71      3.01 o 
  -9   1   4       27.91       30.42      4.82 o 
  -8   1   4       60.53       73.58      3.29 o 
  -7   1   4      210.55      216.68      5.21 o 
  -6   1   4       29.71       29.34      1.79 o 
  -5   1   4       23.09       26.64      1.55 o 
  -4   1   4        4.97        3.94      1.06 o 
  -3   1   4        1.43        1.96      0.85 o 
  -2   1   4      757.11      736.06      8.81 o 
  -1   1   4     2026.36     2211.32     28.32 o 
   0   1   4       54.87       44.18      3.01 o 
   1   1   4     1364.70     1390.07     18.63 o 
   2   1   4       15.85       13.55      1.81 o 
   3   1   4      771.82      870.71     18.67 o 
   4   1   4       95.60      110.53      5.12 o 
   5   1   4        0.78        0.00      1.51 o 
   6   1   4       87.62       75.90      5.12 o 
   7   1   4      112.75      109.63      6.63 o 
   8   1   4      123.18      117.76      7.23 o 
   9   1   4       20.84       31.32      5.12 o 
  10   1   4       13.18        9.34      3.61 o 
 -10   2   4        6.88       11.75      3.61 o 
  -9   2   4        0.91        0.30      2.41 o 
  -8   2   4        9.03        9.41      1.95 o 
  -7   2   4       17.06       13.25      2.10 o 
  -6   2   4       39.59       36.90      3.31 o 
  -5   2   4        4.80        0.90      1.81 o 
  -4   2   4     1296.48     1388.74     22.29 o 
  -3   2   4      168.19      176.90      4.07 o 
  -2   2   4     1979.18     2187.55     28.96 o 
  -1   2   4      632.25      596.34      9.37 o 
   0   2   4      498.65      550.61     10.69 o 
   1   2   4      848.07      837.72     12.35 o 
   2   2   4     2308.37     2430.82     45.18 o 
   3   2   4     1583.05     1562.52     31.02 o 
   4   2   4      407.89      401.77      6.72 o 
   5   2   4      179.94      177.96      3.44 o 
   6   2   4      143.03      137.64      6.93 o 
   7   2   4       21.18       24.09      3.92 o 
   8   2   4       42.39       46.38      5.42 o 
   9   2   4        1.11       -0.60      2.41 o 
  10   2   4       13.42       25.90      4.82 o 
 -10   3   4        3.05        8.13      3.61 o 
  -9   3   4       27.29       29.38      3.30 o 
  -8   3   4       39.99       36.05      3.39 o 
  -7   3   4        0.77        0.00      1.96 o 
  -6   3   4      624.73      589.41     16.56 o 
  -5   3   4      352.77      349.37     11.14 o 
  -4   3   4      176.71      175.64      3.83 o 
  -3   3   4      598.10      617.21      9.55 o 
  -2   3   4      197.40      184.32      6.63 o 
  -1   3   4       58.95       54.21      3.31 o 
   0   3   4      838.94      828.85     17.77 o 
   1   3   4      394.17      385.51      9.94 o 
   2   3   4     1019.11     1054.73     21.99 o 
   3   3   4      140.90      165.65      6.32 o 
   4   3   4      239.08      238.68      4.99 o 
   5   3   4      120.10      120.29      4.82 o 
   6   3   4       96.91       93.35      2.90 o 
   7   3   4        1.24        5.42      2.71 o 
   8   3   4        1.76        0.90      2.41 o 
   9   3   4        0.08       -1.20      2.71 o 
  10   3   4       87.98       95.47      7.53 o 
  -9   4   4        8.42        5.38      3.46 o 
  -8   4   4       11.13        8.73      2.13 o 
  -7   4   4       88.71       85.05      4.33 o 
  -6   4   4        4.54        6.32      2.71 o 
  -5   4   4       51.17       52.41      5.12 o 
  -4   4   4        3.51        3.92      2.11 o 
  -3   4   4      166.93      175.58      3.64 o 
  -2   4   4      509.29      513.21     13.25 o 
  -1   4   4      107.41      110.83      5.12 o 
   0   4   4        0.32       -1.20      1.20 o 
   1   4   4       19.59       14.46      2.41 o 
   2   4   4      530.11      500.56     12.65 o 
   3   4   4      463.49      504.78     12.95 o 
   4   4   4      473.82      457.26      8.15 o 
   5   4   4     1531.37     1478.73     21.03 o 
   6   4   4      169.36      170.47      4.46 o 
   7   4   4      258.18      255.76      5.68 o 
   8   4   4        8.93        9.94      3.31 o 
   9   4   4       38.13       54.51      6.02 o 
  -9   5   4        2.32        0.75      1.92 o 
  -8   5   4        3.79        1.51      1.80 o 
  -7   5   4        4.02        4.52      3.01 o 
  -6   5   4       23.75       21.68      3.92 o 
  -5   5   4       18.66       16.26      3.31 o 
  -4   5   4       87.44       84.93      5.72 o 
  -3   5   4      146.78      146.37      6.93 o 
  -2   5   4      345.17      359.61     10.84 o 
  -1   5   4        4.67        6.02      2.11 o 
   0   5   4     2489.72     2611.23     49.69 o 
   1   5   4      135.59      112.64      5.12 o 
   2   5   4       65.77       94.87      4.82 o 
   3   5   4      412.99      457.79     12.35 o 
   4   5   4     1052.35     1049.38     15.96 o 
   5   5   4      229.28      240.73      5.70 o 
   6   5   4        1.60        0.65      1.51 o 
   7   5   4        7.34        6.20      1.50 o 
   8   5   4        1.52        2.41      2.41 o 
   9   5   4        1.86       -0.30      2.11 o 
  10   5   4        2.06        1.51      3.92 o 
  -9   6   4        0.01       -1.20      2.41 o 
  -8   6   4        0.97        0.39      1.80 o 
  -7   6   4        3.61        8.43      3.31 o 
  -6   6   4       16.79       16.26      3.92 o 
  -5   6   4       87.52       89.15      6.32 o 
  -4   6   4      148.25      134.93      7.23 o 
  -3   6   4      133.82      140.95      7.23 o 
  -2   6   4      102.25      114.87      3.33 o 
  -1   6   4       46.48       46.08      3.92 o 
   0   6   4       49.32       46.68      3.92 o 
   1   6   4      114.61      109.93      5.42 o 
   2   6   4       35.60       48.19      3.92 o 
   3   6   4       12.94       11.44      2.41 o 
   4   6   4       14.52       14.71      1.80 o 
   5   6   4      546.50      532.94      9.89 o 
   6   6   4       79.54       93.75      3.82 o 
   7   6   4        0.14        0.00      1.28 o 
   8   6   4       20.00       22.29      3.92 o 
   9   6   4       74.50       73.79      7.83 o 
  10   6   4       16.27       18.37      4.82 o 
  -8   7   4        0.97        4.52      3.31 o 
  -7   7   4       20.76       17.17      4.52 o 
  -6   7   4        4.46        7.83      3.31 o 
  -5   7   4       13.42       11.75      3.31 o 
  -4   7   4       28.83       33.43      4.52 o 
  -3   7   4       67.15       63.25      5.72 o 
  -2   7   4        4.72        6.75      1.28 o 
  -1   7   4        5.21        6.26      1.45 o 
   0   7   4       46.83       50.84      2.87 o 
   1   7   4        5.48        7.53      2.11 o 
   2   7   4      287.52      278.29      9.34 o 
   3   7   4      316.70      341.27      7.56 o 
   4   7   4      229.22      210.75      5.75 o 
   5   7   4      289.43      271.75     12.05 o 
   6   7   4       86.66       88.49      3.94 o 
   7   7   4       67.43       69.83      3.91 o 
   8   7   4        3.36        3.81      1.81 o 
   9   7   4        2.24        3.92      3.61 o 
  -7   8   4        3.95        2.41      3.01 o 
  -6   8   4       55.28       55.12      6.63 o 
  -5   8   4       85.13       91.56      7.23 o 
  -4   8   4        0.05       -2.11      2.11 o 
  -3   8   4       85.86       69.27      5.72 o 
  -2   8   4      122.33      128.45      6.17 o 
  -1   8   4      263.55      274.19      6.51 o 
   0   8   4       32.43       33.85      2.66 o 
   1   8   4       80.70       79.89      3.83 o 
   2   8   4        1.46       -0.90      2.11 o 
   3   8   4       28.31       20.74      2.01 o 
   4   8   4       78.31       77.04      3.31 o 
   5   8   4        8.31       13.11      1.83 o 
   6   8   4       43.28       36.47      3.25 o 
   7   8   4       19.21       18.75      2.61 o 
   8   8   4       55.13       56.26      6.78 o 
   9   8   4        0.02       -1.20      3.01 o 
  -6   9   4        6.90        7.83      3.92 o 
  -5   9   4       18.23       13.85      3.92 o 
  -4   9   4        7.99        6.32      3.01 o 
  -3   9   4       53.40       46.38      5.42 o 
  -2   9   4       10.35       12.07      1.82 o 
  -1   9   4       42.85       38.93      2.89 o 
   0   9   4       51.00       45.02      3.17 o 
   1   9   4       32.31       32.71      4.67 o 
   2   9   4       39.04       42.34      2.72 o 
   3   9   4       35.45       30.66      2.42 o 
   4   9   4      247.70      244.72      6.57 o 
   5   9   4       79.32       74.94      4.24 o 
   6   9   4      202.24      223.82      7.29 o 
   7   9   4       53.06       57.05      4.33 o 
   8   9   4       33.55       32.28      3.76 o 
  -5  10   4       16.12       17.17      4.52 o 
  -4  10   4        0.92        3.01      3.01 o 
  -3  10   4      467.33      491.83     16.56 o 
  -2  10   4      113.98      126.80      7.83 o 
  -1  10   4      173.08      182.61      9.34 o 
   0  10   4       28.82       34.57      2.96 o 
   1  10   4      299.39      293.46      6.42 o 
   2  10   4       57.43       57.45      3.90 o 
   3  10   4       33.04       31.31      3.30 o 
   4  10   4       11.82       12.89      3.46 o 
   5  10   4        3.84        1.05      2.86 o 
   6  10   4        0.89        1.79      2.01 o 
   7  10   4        0.71        4.90      2.31 o 
  -1  11   4       84.15       83.73      7.23 o 
   0  11   4        0.01        0.09      1.73 o 
   1  11   4        1.05       -1.81      1.81 o 
   2  11   4       35.48       33.34      3.51 o 
   3  11   4       17.40       16.18      2.77 o 
   4  11   4       84.32       85.09      4.90 o 
   5  11   4        5.82        8.84      3.31 o 
   6  11   4       75.84       84.75      5.27 o 
  -2  12   4        9.13        6.32      4.22 o 
  -1  12   4       38.52       43.67      6.32 o 
   0  12   4       37.62       43.97      6.02 o 
   1  12   4       10.60       11.62      3.31 o 
   2  12   4        1.64        2.52      2.23 o 
   3  12   4       16.21       22.95      3.39 o 
   4  12   4       15.57       17.10      3.16 o 
  -4 -10   5       29.50       39.97      4.03 o 
  -3 -10   5        9.69       11.48      4.67 o 
  -2 -10   5        3.51        3.27      2.10 o 
  -1 -10   5        2.56       -2.41      2.71 o 
   0 -10   5       17.66       21.08      4.52 o 
   1 -10   5        4.48        2.41      2.71 o 
   2 -10   5       32.05       40.96      5.42 o 
  -6  -9   5       63.14       65.36      7.53 o 
  -5  -9   5        9.32        5.46      2.56 o 
  -4  -9   5        4.95        1.05      1.92 o 
  -3  -9   5        0.48       -1.96      1.96 o 
  -2  -9   5       74.42       70.94      4.97 o 
  -1  -9   5      173.17      145.47      8.13 o 
   0  -9   5        2.43        0.90      2.41 o 
   1  -9   5       21.76       17.47      3.92 o 
   2  -9   5        4.61        3.31      2.71 o 
   3  -9   5       18.97       21.38      3.92 o 
   4  -9   5        1.58        2.71      2.71 o 
  -7  -8   5        0.18        2.71      3.31 o 
  -6  -8   5        5.68       -0.60      2.71 o 
  -5  -8   5        0.97        2.26      1.92 o 
  -4  -8   5      107.93       91.20      9.34 o 
  -3  -8   5       58.37       63.15      4.12 o 
  -2  -8   5       17.91       23.64      2.98 o 
  -1  -8   5       77.06       64.75      5.72 o 
   0  -8   5       17.85       14.16      3.31 o 
   1  -8   5      112.37       85.84      6.02 o 
   2  -8   5        8.49       11.44      3.31 o 
   3  -8   5       13.58        9.64      3.01 o 
   4  -8   5        2.55        5.00      1.80 o 
   5  -8   5       47.67       66.56      6.93 o 
  -8  -7   5       22.00       26.20      5.42 o 
  -7  -7   5       29.63       33.13      5.42 o 
  -6  -7   5       87.62       85.23      6.93 o 
  -5  -7   5       13.24        9.04      3.31 o 
  -4  -7   5       94.93       92.70      9.34 o 
  -3  -7   5      138.40      128.43      9.04 o 
  -2  -7   5        1.22        0.56      1.59 o 
  -1  -7   5        2.67        2.11      1.70 o 
   0  -7   5      167.73      132.52      6.93 o 
   1  -7   5      146.84      157.52      7.53 o 
   2  -7   5        4.16       -1.20      2.11 o 
   3  -7   5       10.56       14.46      3.01 o 
   4  -7   5       38.86       41.53      3.17 o 
   5  -7   5        6.38        9.34      3.01 o 
   6  -7   5        0.88        3.31      2.71 o 
  -9  -6   5        4.05        5.72      3.31 o 
  -8  -6   5        7.37       10.05      2.05 o 
  -7  -6   5       29.48       31.37      5.57 o 
  -6  -6   5        4.82        5.04      1.55 o 
  -5  -6   5       10.83       13.25      3.61 o 
  -4  -6   5      116.00      119.17      4.88 o 
  -3  -6   5        0.00       -2.13      2.26 o 
  -2  -6   5        1.09        2.08      1.13 o 
  -1  -6   5      454.25      424.62      9.03 o 
   0  -6   5      191.99      202.09      8.13 o 
   1  -6   5        0.53        0.90      2.11 o 
   2  -6   5       14.08       15.66      3.01 o 
   3  -6   5       28.50       22.59      3.31 o 
   4  -6   5       33.46       29.46      2.61 o 
   5  -6   5       16.84       11.44      3.31 o 
   6  -6   5        0.93       -1.81      1.81 o 
   7  -6   5        7.08       -0.90      2.71 o 
  -9  -5   5        3.75        1.37      1.78 o 
  -8  -5   5       11.66       14.91      3.16 o 
  -7  -5   5      532.82      539.11     24.09 o 
  -6  -5   5       10.66       11.34      2.71 o 
  -5  -5   5       30.78       35.16      2.13 o 
  -4  -5   5       31.63       33.96      1.12 o 
  -3  -5   5       67.33       70.28      3.72 o 
  -2  -5   5        5.94        4.56      1.66 o 
  -1  -5   5      131.09      114.09      2.75 o 
   0  -5   5      524.53      524.10      8.96 o 
   1  -5   5       31.57       31.14      2.71 o 
   2  -5   5       18.22       13.55      2.71 o 
   3  -5   5      139.14      152.73      4.67 o 
   4  -5   5        0.27        0.12      1.37 o 
   5  -5   5       64.47       65.19      3.76 o 
   6  -5   5       26.39       34.64      5.12 o 
   7  -5   5       17.74       18.37      4.22 o 
   8  -5   5        1.56        3.31      3.31 o 
  -9  -4   5       31.73       38.21      3.61 o 
  -8  -4   5       57.92       56.31      3.69 o 
  -7  -4   5       15.67       16.80      3.01 o 
  -6  -4   5      150.00      158.83      4.84 o 
  -5  -4   5       25.39       28.72      2.09 o 
  -4  -4   5      402.72      390.21      5.15 o 
  -3  -4   5      207.02      198.18      8.13 o 
  -2  -4   5       51.83       40.96      3.92 o 
  -1  -4   5      473.44      460.59      7.45 o 
   0  -4   5      345.66      370.75      6.73 o 
   1  -4   5       31.80       25.01      2.11 o 
   2  -4   5      352.57      350.71      5.74 o 
   3  -4   5       89.79       94.17      3.60 o 
   4  -4   5      132.86      143.42     12.80 o 
   5  -4   5       70.26       62.90      3.01 o 
   6  -4   5      111.01      123.48      7.83 o 
   7  -4   5      100.23       95.78      7.23 o 
   8  -4   5        0.05        0.30      2.71 o 
 -10  -3   5        0.81       -1.33      1.80 o 
  -9  -3   5        0.02        0.22      1.59 o 
  -8  -3   5        6.49        8.21      2.01 o 
  -7  -3   5      179.88      194.73      5.83 o 
  -6  -3   5      365.69      376.62      7.88 o 
  -5  -3   5       86.94       89.23      3.28 o 
  -4  -3   5        4.60        5.35      1.08 o 
  -3  -3   5       25.32       29.82      3.61 o 
  -2  -3   5       10.97        9.64      2.41 o 
   0  -3   5      198.22      212.63      5.42 o 
   1  -3   5      187.69      207.83      3.64 o 
   2  -3   5      590.15      576.68      7.88 o 
   3  -3   5        2.12        4.73      1.37 o 
   4  -3   5       10.15        4.52      2.41 o 
   5  -3   5       20.18       25.00      3.92 o 
   6  -3   5       17.26       15.06      3.31 o 
   7  -3   5       12.96       13.25      3.61 o 
   8  -3   5       10.38        9.04      3.61 o 
   9  -3   5       13.41       11.44      4.22 o 
 -10  -2   5        0.25        2.26      1.92 o 
  -9  -2   5        9.31       10.39      2.34 o 
  -8  -2   5        0.91        0.58      1.59 o 
  -7  -2   5        0.71        0.75      1.49 o 
  -6  -2   5       23.61       24.46      2.31 o 
  -5  -2   5      131.07      143.49      9.19 o 
  -4  -2   5       69.66       71.77      2.73 o 
  -3  -2   5      906.75     1013.61     14.61 o 
  -2  -2   5      647.36      676.91     12.20 o 
  -1  -2   5      918.05     1042.08     18.97 o 
   0  -2   5     1347.28     1379.71     25.60 o 
   1  -2   5     2186.43     2210.37     28.75 o 
   2  -2   5      550.18      523.30     14.16 o 
   3  -2   5       75.20       74.24      2.61 o 
   4  -2   5      150.71      145.47      6.63 o 
   5  -2   5      144.85      153.60      7.23 o 
   6  -2   5        7.24        3.31      2.71 o 
   7  -2   5        0.23       -2.11      2.11 o 
   8  -2   5       18.79       27.71      4.82 o 
   9  -2   5        2.09        2.41      3.31 o 
 -10  -1   5        0.68       -1.51      2.41 o 
  -9  -1   5        0.74       -0.10      1.59 o 
  -8  -1   5       49.72       51.63      3.60 o 
  -7  -1   5       53.13       67.32      3.62 o 
  -6  -1   5       87.94       86.98      3.62 o 
  -5  -1   5      128.85      126.04      3.94 o 
  -4  -1   5      518.97      510.44      8.88 o 
  -3  -1   5     1004.60     1013.97     32.08 o 
  -2  -1   5      145.98      147.88      4.22 o 
  -1  -1   5      142.98      157.22      4.22 o 
   0  -1   5       68.00       59.93      2.71 o 
   1  -1   5        8.36        6.81      1.06 o 
   2  -1   5       10.36       13.67      1.06 o 
   3  -1   5      212.82      226.87      4.56 o 
   4  -1   5       54.42       60.54      4.22 o 
   5  -1   5       84.57       80.72      5.42 o 
   6  -1   5        3.25        6.63      2.71 o 
   7  -1   5        5.93        0.90      2.71 o 
   8  -1   5       14.34       10.24      3.61 o 
   9  -1   5       13.25        3.61      3.01 o 
  10  -1   5        0.01        3.01      3.31 o 
 -10   0   5       17.70       10.54      3.61 o 
  -9   0   5        3.55        9.04      3.01 o 
  -8   0   5        1.17        1.96      1.49 o 
  -7   0   5        0.22        0.15      1.28 o 
  -6   0   5      121.23      118.39      3.06 o 
  -5   0   5       14.69       18.07      1.56 o 
  -4   0   5        0.52        0.67      0.53 o 
  -3   0   5       47.96       45.36      1.87 o 
  -2   0   5        2.82        6.28      1.20 o 
  -1   0   5      424.51      414.78      6.26 o 
   0   0   5      350.02      369.54      7.98 o 
   1   0   5      198.67      239.93      4.58 o 
   2   0   5      569.36      652.70     19.73 o 
   3   0   5     1115.54     1034.87     14.49 o 
   4   0   5      732.00      717.11     17.17 o 
   5   0   5      127.14      113.54      6.02 o 
   6   0   5       51.42       46.08      4.82 o 
   7   0   5        3.22        6.32      2.71 o 
   8   0   5        4.99        8.73      3.31 o 
   9   0   5        0.32       -2.41      2.41 o 
  10   0   5       10.12       11.14      4.22 o 
 -10   1   5        0.46        3.31      3.01 o 
  -9   1   5       26.84       22.59      4.22 o 
  -8   1   5        0.01        2.95      1.59 o 
  -7   1   5       12.36       17.79      3.13 o 
  -6   1   5      187.81      176.93      4.92 o 
  -5   1   5      207.04      199.14      5.57 o 
  -4   1   5      326.36      340.94      9.64 o 
  -3   1   5      503.46      483.39     11.75 o 
  -2   1   5        2.09        7.46      1.06 o 
  -1   1   5      290.80      299.60      5.43 o 
   0   1   5      545.81      530.17     11.60 o 
   1   1   5       82.42      147.58      5.12 o 
   2   1   5      447.57      438.22     11.14 o 
   3   1   5     2847.11     3112.09     57.83 o 
   4   1   5      107.47      128.62      4.37 o 
   5   1   5       38.13       21.68      3.01 o 
   6   1   5       13.48       15.66      3.01 o 
   7   1   5       18.38       18.07      3.61 o 
   8   1   5        0.36        1.81      2.41 o 
   9   1   5        0.32        3.61      3.01 o 
  10   1   5       11.67       12.05      4.22 o 
 -10   2   5        4.66       10.84      3.92 o 
  -9   2   5       47.68       39.15      5.42 o 
  -8   2   5        3.69        3.92      2.71 o 
  -7   2   5       29.04       30.18      2.74 o 
  -6   2   5       88.47       90.76      6.17 o 
  -5   2   5       35.70       33.73      3.61 o 
  -4   2   5        4.90        4.52      1.81 o 
  -3   2   5      734.84      775.84     17.47 o 
  -2   2   5       80.79       85.54      4.22 o 
  -1   2   5      198.55      211.13      6.63 o 
   0   2   5      104.19       92.76      4.22 o 
   1   2   5      186.46      239.44      7.53 o 
   2   2   5      361.69      359.01      9.94 o 
   3   2   5      111.01      114.75      5.42 o 
   4   2   5      342.80      326.48     10.24 o 
   5   2   5      202.53      181.23      3.47 o 
   6   2   5      347.91      346.96     11.75 o 
   7   2   5       22.99       23.19      3.92 o 
   8   2   5       49.40       59.33      6.02 o 
   9   2   5        0.15        1.81      2.71 o 
  10   2   5        1.26        2.11      3.31 o 
 -10   3   5        2.28       -1.51      2.71 o 
  -9   3   5        3.77        3.92      3.01 o 
  -8   3   5       35.17       34.93      3.17 o 
  -7   3   5        5.30        5.31      1.66 o 
  -6   3   5      681.67      651.45     18.07 o 
  -5   3   5       18.69       19.58      1.59 o 
  -4   3   5      547.75      573.88      9.55 o 
  -3   3   5      923.11      925.24     27.41 o 
  -2   3   5     2061.59     1902.55     37.35 o 
  -1   3   5      101.86       81.62      4.22 o 
   0   3   5        0.25        2.41      1.51 o 
   1   3   5        6.79        5.42      1.81 o 
   2   3   5      358.78      350.57      9.94 o 
   3   3   5       95.38      104.81      5.12 o 
   4   3   5      223.96      233.11      8.43 o 
   5   3   5      989.09      966.60     15.36 o 
   6   3   5      614.46      636.81     10.08 o 
   7   3   5       88.90       92.16      6.32 o 
   8   3   5        0.32       -2.11      2.11 o 
   9   3   5        5.64        3.61      3.01 o 
  10   3   5        3.06        1.81      3.01 o 
  -9   4   5        0.44        0.60      3.01 o 
  -8   4   5       24.27       19.94      2.74 o 
  -7   4   5       72.96       64.15      6.32 o 
  -6   4   5       83.68       88.25      6.32 o 
  -5   4   5      551.68      491.22     14.76 o 
  -4   4   5      402.74      412.42      7.19 o 
  -3   4   5       36.49       30.92      1.86 o 
  -2   4   5      451.73      434.90     12.05 o 
  -1   4   5       42.53       33.73      3.31 o 
   0   4   5      577.13      607.18     14.76 o 
   1   4   5      175.04      184.62      6.93 o 
   2   4   5       10.93        6.63      2.11 o 
   3   4   5      124.79      118.66      5.72 o 
   4   4   5      115.06      120.47      6.02 o 
   5   4   5      989.98      997.97     18.37 o 
   6   4   5       15.24       14.74      1.73 o 
   7   4   5      148.00      156.01      7.83 o 
   8   4   5      266.99      243.96     10.54 o 
   9   4   5      112.75      116.26      7.83 o 
  10   4   5        9.92        8.13      3.61 o 
  -9   5   5        4.64        3.01      3.31 o 
  -8   5   5        2.16        4.83      2.10 o 
  -7   5   5        2.43       -0.30      2.41 o 
  -6   5   5        4.63        4.82      3.01 o 
  -5   5   5       36.63       32.23      4.52 o 
  -4   5   5       49.02       39.76      4.52 o 
  -3   5   5        5.14        7.53      2.41 o 
  -2   5   5        1.18        1.20      1.81 o 
  -1   5   5        9.03        9.04      2.41 o 
   0   5   5      782.43      763.19     18.07 o 
   1   5   5      685.81      621.03     15.66 o 
   2   5   5        0.63        1.81      1.81 o 
   3   5   5       41.12       46.08      4.52 o 
   4   5   5      523.72      561.10     15.06 o 
   5   5   5       14.13       12.91      1.80 o 
   6   5   5       83.29       78.73      9.94 o 
   7   5   5      449.08      440.99     12.20 o 
   8   5   5      118.48      143.96      8.13 o 
   9   5   5        3.23        5.72      3.01 o 
  -8   6   5        3.92        1.20      3.01 o 
  -7   6   5       11.14        9.04      3.31 o 
  -6   6   5        0.01       -0.30      2.41 o 
  -5   6   5        7.20        5.42      2.71 o 
  -4   6   5       49.56       38.25      4.52 o 
  -3   6   5        1.28        2.08      0.83 o 
  -2   6   5     1694.09     1732.09     36.44 o 
  -1   6   5      342.64      317.14     10.54 o 
   0   6   5        0.70        0.60      1.51 o 
   1   6   5       99.71       98.79      5.42 o 
   2   6   5      297.77      349.07     10.84 o 
   3   6   5       93.72       96.08      5.72 o 
   4   6   5       16.76       16.26      2.01 o 
   5   6   5       42.07       42.70      2.82 o 
   6   6   5       10.02       14.81      2.41 o 
   7   6   5       12.30       15.25      2.00 o 
   8   6   5       46.33       47.29      5.42 o 
  10   6   5        0.08       -1.51      3.61 o 
  -8   7   5        2.16        0.60      3.01 o 
  -7   7   5        8.20        9.64      3.61 o 
  -6   7   5       28.06       23.49      4.82 o 
  -5   7   5       23.83       20.18      3.92 o 
  -4   7   5        1.97       -2.11      2.11 o 
  -3   7   5        9.32        7.63      1.10 o 
  -2   7   5        0.36        0.38      1.23 o 
  -1   7   5        0.31        1.20      2.11 o 
   0   7   5        0.06       -0.60      1.81 o 
   1   7   5      121.32      140.95      6.93 o 
   2   7   5        3.43        4.52      2.11 o 
   3   7   5      300.97      302.38     10.54 o 
   4   7   5        1.28       -0.02      2.26 o 
   5   7   5       98.96       98.77      4.15 o 
   6   7   5       48.29       52.46      3.39 o 
   7   7   5      163.48      163.11      5.27 o 
   9   7   5       97.31      104.81      8.73 o 
  -7   8   5        1.69        3.92      3.31 o 
  -6   8   5        1.41        0.90      3.01 o 
  -5   8   5        4.15        6.93      3.31 o 
  -4   8   5        0.31       -1.51      2.41 o 
  -3   8   5       18.85       22.29      3.92 o 
  -2   8   5       40.81       48.66      7.38 o 
  -1   8   5       28.44       25.96      2.71 o 
   0   8   5       69.83       69.81      5.57 o 
   1   8   5      391.29      404.48     12.95 o 
   2   8   5      566.98      513.51     14.76 o 
   3   8   5      188.49      181.61      8.13 o 
   4   8   5       22.93       24.23      2.66 o 
   5   8   5        0.40       -0.15      1.49 o 
   6   8   5        3.67        3.37      1.59 o 
   7   8   5        3.35        2.28      1.78 o 
   8   8   5        7.00        6.32      3.92 o 
   9   8   5        3.30       -0.60      3.61 o 
  -6   9   5        2.19        5.72      3.61 o 
  -5   9   5       15.78       20.48      4.52 o 
  -4   9   5        1.57       -1.51      2.41 o 
  -3   9   5       30.55       21.68      4.22 o 
  -2   9   5        7.03        6.63      3.01 o 
  -1   9   5       48.71       55.00      3.39 o 
   0   9   5       65.72       62.43      3.60 o 
   1   9   5        0.23        0.44      1.59 o 
   2   9   5      229.48      220.03      6.60 o 
   3   9   5        1.52        1.05      1.42 o 
   4   9   5      133.18      114.05      6.58 o 
   5   9   5       12.88        8.47      2.56 o 
   6   9   5       25.56       19.41      2.82 o 
   7   9   5       27.35       22.28      2.95 o 
   8   9   5       31.16       33.43      6.02 o 
  -5  10   5        2.77        0.60      3.31 o 
  -4  10   5        4.32        6.32      3.61 o 
  -3  10   5        0.62        3.92      2.71 o 
  -2  10   5        0.31       -2.41      2.41 o 
  -1  10   5        4.36        8.96      1.88 o 
   0  10   5        0.09        0.60      1.59 o 
   1  10   5       92.55      102.29      4.67 o 
   2  10   5       92.99       89.24      3.76 o 
   3  10   5      133.73      143.14      4.62 o 
   4  10   5      326.13      327.39      8.94 o 
   5  10   5       20.09       26.39      4.82 o 
   6  10   5        0.47       -1.70      1.70 o 
   7  10   5       25.88       32.96      3.60 o 
  -4  11   5       30.87       22.59      5.12 o 
  -3  11   5       40.96       33.73      5.42 o 
  -2  11   5        0.52       -2.41      2.41 o 
  -1  11   5       11.76        7.83      3.31 o 
   0  11   5        1.38        2.41      2.41 o 
   1  11   5       21.08       26.18      3.46 o 
   2  11   5       10.72       12.72      2.56 o 
   3  11   5       12.00       14.08      2.86 o 
   4  11   5        1.05        0.86      2.01 o 
   5  11   5       11.67       15.80      2.87 o 
   6  11   5       39.45       39.50      4.03 o 
  -1  12   5       15.85       19.28      5.12 o 
   0  12   5        0.30        0.60      3.01 o 
   1  12   5        4.15        0.90      2.10 o 
   2  12   5       35.84       41.11      3.94 o 
   3  12   5       23.34       28.44      3.51 o 
   4  12   5       46.21       51.20      9.64 o 
  -5  -9   6       68.49       70.78      7.83 o 
  -4  -9   6        4.56        4.69      3.31 o 
  -3  -9   6       39.28       42.34      4.15 o 
  -2  -9   6       18.26       20.48      4.22 o 
  -1  -9   6       11.62       12.05      3.61 o 
   0  -9   6        0.09        1.20      2.71 o 
   1  -9   6      105.98      106.32      7.23 o 
   2  -9   6       25.99       30.12      4.52 o 
   3  -9   6        1.99        4.61      3.92 o 
  -6  -8   6       29.02       33.43      5.72 o 
  -5  -8   6       15.89       20.48      4.52 o 
  -4  -8   6        2.57        1.51      3.01 o 
  -3  -8   6      142.93      138.84      6.07 o 
  -2  -8   6        1.22        0.60      2.71 o 
  -1  -8   6       75.83       69.57      5.72 o 
   0  -8   6      106.80      101.80      6.63 o 
   1  -8   6        0.02        0.90      2.41 o 
   2  -8   6        5.14        0.90      2.41 o 
   3  -8   6        7.91        7.48      2.86 o 
   4  -8   6       11.94       11.75      3.31 o 
  -7  -7   6        4.76        6.93      3.61 o 
  -6  -7   6       10.14        9.04      3.61 o 
  -5  -7   6       46.49       45.18      5.72 o 
  -4  -7   6       64.10       63.85      6.32 o 
  -3  -7   6       42.33       34.70      6.78 o 
  -2  -7   6       11.11        9.94      3.01 o 
  -1  -7   6       34.47       37.35      4.52 o 
   0  -7   6       19.76       22.59      3.61 o 
   1  -7   6       36.96       31.32      4.22 o 
   2  -7   6       12.65        9.64      2.71 o 
   3  -7   6       22.50       30.24      6.63 o 
   4  -7   6       58.23       70.46      4.82 o 
   5  -7   6       12.17       15.36      3.92 o 
   6  -7   6        0.03        0.00      2.71 o 
  -8  -6   6        0.28        1.51      3.31 o 
  -7  -6   6        0.06        1.51      3.01 o 
  -6  -6   6        1.43        1.51      3.01 o 
  -5  -6   6       33.47       27.71      4.82 o 
  -4  -6   6       59.06       66.26      5.72 o 
  -3  -6   6       75.22       69.27      5.72 o 
  -2  -6   6       67.29       48.77      3.60 o 
  -1  -6   6       57.32       50.00      4.82 o 
   0  -6   6       15.67        7.53      2.71 o 
   1  -6   6        5.43       10.24      2.71 o 
   2  -6   6      184.75      168.59      5.21 o 
   3  -6   6      112.62      123.59      8.28 o 
   4  -6   6        6.26        4.54      1.59 o 
   5  -6   6        2.57        3.61      2.71 o 
   6  -6   6        6.97       -1.51      2.41 o 
   7  -6   6        1.46        3.31      3.01 o 
  -9  -5   6        4.03        2.71      3.31 o 
  -8  -5   6        9.10        7.95      2.00 o 
  -7  -5   6      102.55      109.00      4.23 o 
  -6  -5   6      207.31      223.63      5.74 o 
  -5  -5   6        7.17        9.16      1.35 o 
  -4  -5   6        1.54        0.90      2.41 o 
  -3  -5   6       67.39       60.24      5.42 o 
  -2  -5   6      168.88      168.06      4.22 o 
  -1  -5   6       95.39       79.39      2.83 o 
   0  -5   6       39.24       38.29      2.23 o 
   1  -5   6       37.86       36.23      2.71 o 
   2  -5   6       32.19       28.87      2.44 o 
   3  -5   6        0.07        0.60      1.28 o 
   4  -5   6       39.29       42.29      3.04 o 
   5  -5   6        8.40        8.73      2.71 o 
   6  -5   6       10.77       15.36      3.92 o 
   7  -5   6        1.10       -0.90      2.71 o 
  -9  -4   6       75.96       77.49      4.97 o 
  -8  -4   6       34.47       32.14      3.16 o 
  -7  -4   6        2.44        5.37      2.26 o 
  -6  -4   6       53.02       51.49      3.06 o 
  -5  -4   6        3.56        2.81      1.08 o 
  -4  -4   6        7.80        6.70      3.01 o 
  -3  -4   6       72.00       82.22      5.72 o 
  -1  -4   6      255.63      260.52      6.32 o 
   0  -4   6        2.13        2.71      0.90 o 
   1  -4   6       17.26       23.36      2.86 o 
   2  -4   6      545.25      534.90     13.55 o 
   3  -4   6       89.93       91.56      5.42 o 
   4  -4   6       18.18       21.08      3.61 o 
   5  -4   6       51.68       56.02      5.72 o 
   6  -4   6       10.24       16.56      3.92 o 
   7  -4   6        9.11       11.14      3.61 o 
   8  -4   6       12.82       19.28      4.82 o 
  -9  -3   6       15.89       19.63      2.74 o 
  -8  -3   6       62.11       65.24      6.02 o 
  -7  -3   6       10.04       10.22      2.01 o 
  -6  -3   6        3.46        2.80      1.45 o 
  -5  -3   6       88.31       85.71      3.28 o 
  -4  -3   6      109.52      119.56      7.38 o 
  -3  -3   6      573.54      563.41      9.14 o 
  -2  -3   6      421.83      422.56      8.43 o 
  -1  -3   6       69.79       68.07      2.71 o 
   0  -3   6       16.14       17.47      1.81 o 
   1  -3   6      234.88      228.00      4.90 o 
   2  -3   6     1045.30     1078.38     16.19 o 
   3  -3   6     1037.06     1039.97     23.19 o 
   4  -3   6      690.96      687.90     17.77 o 
   5  -3   6      460.20      442.13     14.16 o 
   6  -3   6       33.63       36.14      4.82 o 
   7  -3   6        0.16        0.60      2.71 o 
   8  -3   6        1.68        0.60      3.01 o 
  -9  -2   6       20.31       21.12      2.74 o 
  -8  -2   6       74.37       72.49      4.15 o 
  -7  -2   6        2.20        2.50      1.66 o 
  -6  -2   6       26.00       27.12      2.53 o 
  -5  -2   6       75.75       79.88      3.39 o 
  -4  -2   6       16.55       12.39      1.55 o 
  -3  -2   6        0.18        0.30      0.90 o 
  -2  -2   6       28.30       37.65      2.11 o 
  -1  -2   6        1.02        3.01      0.90 o 
   0  -2   6        2.09        0.00      0.90 o 
   1  -2   6      606.96      607.48     13.55 o 
   2  -2   6        4.81        5.99      2.41 o 
   3  -2   6      155.16      146.89      6.02 o 
   4  -2   6      723.20      721.93     18.07 o 
   5  -2   6       41.51       35.24      4.52 o 
   6  -2   6       14.06       14.46      3.31 o 
   7  -2   6       30.10       30.72      4.82 o 
   8  -2   6       30.53       38.25      5.72 o 
   9  -2   6       14.39       12.95      4.52 o 
 -10  -1   6        1.00        1.51      2.71 o 
  -9  -1   6        9.10       10.82      2.34 o 
  -8  -1   6        0.78        0.75      1.49 o 
  -7  -1   6      141.97      152.95      5.21 o 
  -6  -1   6       16.31       18.85      2.13 o 
  -5  -1   6      486.56      493.24      9.34 o 
  -4  -1   6       45.69       40.06      3.01 o 
  -3  -1   6       59.51       65.05      3.31 o 
  -2  -1   6      609.94      613.20     12.95 o 
  -1  -1   6     1165.49     1147.50     21.99 o 
   0  -1   6      736.19      718.62     15.06 o 
   1  -1   6       18.04       17.47      2.11 o 
   2  -1   6       13.19       14.47      1.28 o 
   3  -1   6       26.36       27.68      1.96 o 
   4  -1   6       48.68       52.53      2.09 o 
   5  -1   6        4.12        9.34      2.71 o 
   6  -1   6      286.65      258.71     10.54 o 
   7  -1   6        4.79        5.42      3.01 o 
   8  -1   6       52.78       39.15      5.42 o 
   9  -1   6        5.70        9.34      3.92 o 
 -10   0   6       19.80       15.36      3.92 o 
  -9   0   6       21.45       23.49      4.22 o 
  -8   0   6       13.38       14.87      2.34 o 
  -7   0   6       15.28       15.50      3.31 o 
  -6   0   6       47.97       44.57      4.22 o 
  -5   0   6       61.57       60.84      4.22 o 
  -4   0   6      259.39      266.49      4.68 o 
  -3   0   6       83.20       77.34      1.82 o 
  -2   0   6      248.30      258.90      4.67 o 
  -1   0   6       18.67       17.84      1.05 o 
   0   0   6        2.33        3.71      0.72 o 
   1   0   6       26.93       31.93      3.01 o 
   2   0   6       78.30       89.14      2.82 o 
   3   0   6        1.92        0.79      0.77 o 
   4   0   6       83.62       80.20      2.36 o 
   5   0   6       40.41       36.44      4.22 o 
   6   0   6      356.39      312.93     11.44 o 
   7   0   6      105.52      121.38      7.83 o 
   8   0   6        1.18       -0.60      2.11 o 
   9   0   6       88.21       81.62      8.13 o 
  10   0   6        9.98        9.94      4.22 o 
 -10   1   6        0.00        3.31      2.71 o 
  -9   1   6        1.78       -2.11      2.11 o 
  -8   1   6       36.35       26.20      4.22 o 
  -7   1   6        4.04        4.52      2.41 o 
  -6   1   6       41.74       44.34      2.71 o 
  -5   1   6       63.41       57.83      5.87 o 
  -4   1   6       97.30       90.05      4.82 o 
  -3   1   6      235.85      242.75      7.83 o 
  -2   1   6      355.13      331.90      9.04 o 
  -1   1   6     1486.29     1514.94     29.52 o 
   0   1   6       21.36       19.58      2.41 o 
   1   1   6      633.49      609.59     14.16 o 
   2   1   6      702.55      699.34     16.26 o 
   3   1   6      171.90      156.31      6.32 o 
   4   1   6        5.79        7.60      1.08 o 
   5   1   6      118.37      118.66      6.63 o 
   6   1   6       17.81       16.26      3.31 o 
   7   1   6       17.92       13.25      3.31 o 
   8   1   6       45.47       34.03      5.12 o 
   9   1   6        1.93        3.01      3.01 o 
  10   1   6        2.56        1.81      3.61 o 
  -9   2   6        4.62        8.13      3.31 o 
  -8   2   6       22.57       15.36      3.61 o 
  -7   2   6       31.47       31.60      2.67 o 
  -6   2   6       67.39       70.80      3.33 o 
  -5   2   6       63.79       69.27      4.82 o 
  -4   2   6       32.59       39.76      3.92 o 
  -3   2   6        9.42       13.85      2.41 o 
  -2   2   6       38.43       36.14      3.31 o 
  -1   2   6       29.30       32.53      3.01 o 
   0   2   6     1024.38     1025.82     21.68 o 
   1   2   6     2409.86     2629.60     49.39 o 
   2   2   6      528.29      587.60     14.46 o 
   3   2   6       46.73       44.57      4.22 o 
   4   2   6        4.18        7.53      2.11 o 
   5   2   6       10.78       12.99      1.10 o 
   6   2   6       17.63       27.41      3.92 o 
   7   2   6        0.26        1.20      2.11 o 
   8   2   6       51.67       52.10      6.02 o 
   9   2   6       46.78       46.08      6.02 o 
  10   2   6       42.39       48.19      6.93 o 
  -9   3   6        7.24        7.23      3.31 o 
  -8   3   6        3.66        5.42      3.01 o 
  -7   3   6        6.57        8.92      1.88 o 
  -6   3   6      134.54      141.25      7.53 o 
  -5   3   6      247.11      236.43      9.34 o 
  -4   3   6       65.51       80.72      5.42 o 
  -3   3   6       14.45       12.05      2.41 o 
  -2   3   6      159.56      141.86      6.32 o 
  -1   3   6       30.44       28.01      3.01 o 
   0   3   6      915.06      952.93     21.08 o 
   1   3   6     1421.64     1367.96     28.31 o 
   2   3   6      390.43      358.10     10.54 o 
   3   3   6        0.52        0.90      1.51 o 
   4   3   6      151.65      132.22      6.63 o 
   5   3   6       24.91       19.68      1.82 o 
   6   3   6       24.30       27.27      4.67 o 
   7   3   6      106.35      106.62      6.93 o 
   8   3   6      101.59      107.52      7.53 o 
   9   3   6        4.68        6.63      3.31 o 
  10   3   6        1.55        2.11      3.01 o 
  -9   4   6        0.64        1.20      3.01 o 
  -8   4   6      107.92       99.09      7.53 o 
  -7   4   6       23.92       25.00      4.22 o 
  -6   4   6        3.81        4.82      2.71 o 
  -5   4   6        2.01        0.30      2.41 o 
  -4   4   6       62.38       58.96      4.82 o 
  -3   4   6      135.82      127.70      6.32 o 
  -2   4   6        4.23        0.60      1.51 o 
  -1   4   6      138.60      128.60      6.02 o 
   0   4   6       59.88       53.31      3.92 o 
   1   4   6      685.17      752.35     18.07 o 
   2   4   6      116.71      135.23      6.32 o 
   3   4   6     1110.32     1101.42     24.70 o 
   4   4   6      345.55      329.49     11.14 o 
   5   4   6      129.10      128.71      3.96 o 
   6   4   6        0.00       -0.77      1.05 o 
   7   4   6       18.79       23.49      4.22 o 
   8   4   6       57.82       51.50      5.72 o 
   9   4   6       34.40       40.96      5.72 o 
  10   4   6        0.33        3.31      3.01 o 
  -9   5   6        0.04        0.00      3.31 o 
  -8   5   6        4.98        0.62      1.73 o 
  -7   5   6       71.52       61.74      6.63 o 
  -6   5   6       57.97       43.37      5.42 o 
  -5   5   6       81.02       96.38      6.63 o 
  -4   5   6      149.82      143.66      7.53 o 
  -3   5   6        5.43        2.11      2.11 o 
  -2   5   6       49.36       51.50      4.52 o 
  -1   5   6        2.12        2.11      1.81 o 
   0   5   6        1.37       -1.20      1.51 o 
   1   5   6      191.19      186.73      7.53 o 
   2   5   6      302.07      302.08     10.24 o 
   3   5   6     2230.01     2135.67     43.07 o 
   4   5   6        0.73       -1.81      1.81 o 
   5   5   6      385.27      392.33     15.96 o 
   6   5   6      311.79      324.71      7.23 o 
   7   5   6       41.38       35.54      4.82 o 
   8   5   6       53.45       49.69      6.02 o 
   9   5   6        8.69       10.84      3.61 o 
  -8   6   6        0.00        2.11      3.31 o 
  -7   6   6        2.34        2.41      2.71 o 
  -6   6   6        4.86        8.13      3.31 o 
  -5   6   6        7.36        8.73      3.01 o 
  -4   6   6       45.91       47.59      5.42 o 
  -3   6   6        3.82        3.61      2.41 o 
  -2   6   6       12.40       13.85      3.01 o 
  -1   6   6       40.02       34.03      4.22 o 
   0   6   6      117.51      116.26      6.32 o 
   1   6   6       30.92       39.15      4.22 o 
   2   6   6     1362.81     1301.70     28.61 o 
   3   6   6      267.34      279.80     10.24 o 
   4   6   6      324.98      322.56     11.44 o 
   5   6   6      270.24      281.03      8.88 o 
   6   6   6       12.15       17.48      3.61 o 
   7   6   6        1.90        0.90      2.41 o 
   8   6   6       11.87       14.16      3.61 o 
  -7   7   6        6.73        9.34      3.92 o 
  -6   7   6        2.19        2.11      3.01 o 
  -5   7   6       20.34       24.40      4.52 o 
  -4   7   6      237.30      240.64     10.54 o 
  -3   7   6       59.54       57.15      5.42 o 
  -2   7   6       41.51       34.64      4.52 o 
  -1   7   6       24.33       24.40      3.92 o 
   0   7   6        9.80       12.05      2.71 o 
   1   7   6        2.41        4.82      2.11 o 
   2   7   6       33.16       31.93      3.92 o 
   3   7   6       74.96       71.08      5.42 o 
   4   7   6        5.38        1.51      2.11 o 
   5   7   6       34.17       29.20      2.74 o 
   6   7   6      103.15      105.54      5.12 o 
   7   7   6        1.28        1.95      1.59 o 
   8   7   6        4.63        3.01      3.01 o 
  -7   8   6        0.82        4.82      3.61 o 
  -6   8   6        0.55       -2.41      2.71 o 
  -5   8   6        0.01       -2.41      2.41 o 
  -4   8   6        3.91        0.00      2.41 o 
  -3   8   6        0.01        1.51      2.41 o 
  -2   8   6       20.14       22.74      4.82 o 
  -1   8   6       14.80       11.44      3.01 o 
   0   8   6       50.84       54.21      5.42 o 
   1   8   6       13.00       15.36      3.31 o 
   2   8   6        4.93        4.52      2.41 o 
   3   8   6      117.90      118.06      6.63 o 
   4   8   6      259.34      266.19      7.35 o 
   5   8   6      368.29      343.41      8.39 o 
   6   8   6       45.23       50.56      3.69 o 
   7   8   6      130.71      138.84      6.93 o 
  -6   9   6        1.82        5.12      3.92 o 
  -5   9   6        4.09        5.72      3.31 o 
  -4   9   6       42.45       47.29      6.02 o 
  -3   9   6       56.48       64.45      6.63 o 
  -2   9   6       33.28       37.65      5.12 o 
  -1   9   6       35.00       36.72      2.89 o 
   0   9   6       89.82       93.24      4.33 o 
   1   9   6       65.52       58.43      5.72 o 
   2   9   6        0.55        1.81      2.11 o 
   3   9   6       13.29       13.55      3.61 o 
   4   9   6       78.37       70.03      4.15 o 
   5   9   6        2.22        0.90      2.41 o 
   6   9   6        1.44       -2.11      2.11 o 
   7   9   6        0.00       -0.64      2.41 o 
   8   9   6       19.38       21.08      5.42 o 
  -5  10   6        2.30       -2.71      2.71 o 
  -4  10   6        2.82        3.61      3.31 o 
  -3  10   6        0.18       -0.30      2.41 o 
  -2  10   6       10.61        9.64      3.61 o 
  -1  10   6       15.54       16.08      3.01 o 
   0  10   6       83.20       87.04      5.42 o 
   1  10   6        0.44        2.18      1.80 o 
   2  10   6       93.14       90.78      4.79 o 
   3  10   6        6.97        5.91      1.85 o 
   4  10   6        7.56       10.98      2.56 o 
   5  10   6       33.50       31.65      4.07 o 
   6  10   6       70.50       65.49      4.84 o 
   7  10   6      102.16      102.01      6.17 o 
  -3  11   6       39.77       31.02      5.42 o 
  -2  11   6        1.62       -1.81      3.01 o 
  -1  11   6      173.19      180.71      9.94 o 
   0  11   6       40.75       44.14      3.61 o 
   1  11   6       12.53       15.93      3.61 o 
   2  11   6       38.00       39.22      6.78 o 
   3  11   6        0.27        0.30      1.92 o 
   4  11   6        1.66        3.77      2.23 o 
   5  11   6       25.13       40.10      4.15 o 
   6  11   6       55.17       60.74      4.79 o 
   1  12   6        2.08       -1.96      4.07 o 
   2  12   6       12.46        7.30      2.53 o 
   3  12   6        0.71        2.09      2.23 o 
   4  12   6       21.13       28.01      5.12 o 
  -2  -9   7       14.47       18.97      4.22 o 
  -1  -9   7        1.80       -2.41      2.41 o 
   0  -9   7       69.91       89.15      7.23 o 
   1  -9   7        0.00        0.78      1.50 o 
  -5  -8   7        0.13        2.41      3.01 o 
  -4  -8   7       46.14       50.00      6.32 o 
  -1  -8   7       32.41       29.82      4.52 o 
   0  -8   7       29.37       30.72      4.82 o 
   1  -8   7       32.19       33.70      3.04 o 
   2  -8   7       19.35       15.46      3.01 o 
   3  -8   7       58.23       56.97      4.15 o 
  -6  -7   7       16.37       20.78      4.52 o 
  -5  -7   7        1.54        0.90      3.01 o 
  -4  -7   7        3.39        4.82      3.01 o 
   0  -7   7       17.72       18.85      2.41 o 
   1  -7   7       26.16       24.94      2.61 o 
   2  -7   7       15.82       20.95      2.56 o 
   3  -7   7       80.50       97.69      4.47 o 
   4  -7   7       33.66       42.47      5.42 o 
   5  -7   7        8.52       10.54      3.61 o 
  -7  -6   7        0.11       -0.60      3.01 o 
  -6  -6   7       65.85       63.25      6.93 o 
  -5  -6   7        0.68        1.20      2.71 o 
  -4  -6   7       41.74       38.85      5.42 o 
  -2  -6   7       93.77       84.63      3.01 o 
  -1  -6   7      246.32      246.97      6.93 o 
   0  -6   7       35.32       23.49      2.71 o 
   1  -6   7       11.31       11.14      2.41 o 
   2  -6   7       13.64       15.36      3.01 o 
   3  -6   7       12.96       14.76      3.31 o 
   4  -6   7        0.13        2.71      2.41 o 
   5  -6   7       68.48       68.07      6.63 o 
   6  -6   7        1.15        0.60      2.71 o 
  -8  -5   7        0.67        0.60      3.01 o 
  -7  -5   7       23.24       19.88      4.52 o 
  -6  -5   7        2.00        3.01      3.01 o 
  -5  -5   7       20.09       15.36      3.92 o 
  -4  -5   7        0.23        1.51      2.71 o 
  -2  -5   7       55.58       51.20      2.41 o 
  -1  -5   7       14.32       18.07      1.81 o 
   0  -5   7      130.31      128.60      5.12 o 
   1  -5   7      299.69      302.99      9.34 o 
   2  -5   7        7.69        6.63      2.11 o 
   3  -5   7       19.44       16.26      3.01 o 
   4  -5   7       30.50       31.93      4.52 o 
   5  -5   7       12.48       18.37      3.92 o 
   6  -5   7        3.46       -2.11      2.41 o 
   7  -5   7        1.16       -2.41      2.41 o 
  -8  -4   7       34.71       38.16      4.97 o 
  -7  -4   7        0.25       -1.46      1.51 o 
  -6  -4   7        4.96        5.54      4.82 o 
  -5  -4   7        0.09        0.22      0.85 o 
  -4  -4   7        0.30       -0.16      0.85 o 
  -3  -4   7      133.99      132.82      3.61 o 
  -2  -4   7        0.00       -0.60      0.90 o 
  -1  -4   7       80.93       81.92      3.31 o 
   0  -4   7        7.82       10.24      1.81 o 
   1  -4   7      136.97      162.03      6.02 o 
   2  -4   7      167.84      165.95      6.93 o 
   3  -4   7       29.86       26.81      3.61 o 
   4  -4   7        1.15       -0.30      1.81 o 
   5  -4   7        1.96        8.13      2.71 o 
   6  -4   7       21.36       24.70      4.52 o 
   7  -4   7        5.12        4.22      3.31 o 
  -9  -3   7        0.13        0.62      1.73 o 
  -8  -3   7       40.47       46.48      3.76 o 
  -7  -3   7        0.09        0.86      1.81 o 
  -6  -3   7       68.63       78.09      3.68 o 
  -5  -3   7       31.93       29.93      2.32 o 
  -4  -3   7      133.20      131.01      4.52 o 
  -3  -3   7        1.74        0.90      0.90 o 
  -2  -3   7       37.97       41.26      2.11 o 
  -1  -3   7      220.99      215.34      6.02 o 
   0  -3   7      457.63      424.66     10.24 o 
   1  -3   7      121.53      129.95      4.22 o 
   2  -3   7      296.24      296.96      9.34 o 
   3  -3   7       59.41       58.43      4.52 o 
   4  -3   7        7.98        7.23      2.71 o 
   5  -3   7       29.37       27.71      4.22 o 
   6  -3   7        4.33        3.92      2.71 o 
   7  -3   7       29.24       34.03      5.42 o 
   8  -3   7       12.81       12.05      4.22 o 
  -9  -2   7       18.97       16.92      4.22 o 
  -8  -2   7       28.43       29.42      7.53 o 
  -7  -2   7       32.32       41.41      3.30 o 
  -6  -2   7       18.67       17.77      2.31 o 
  -5  -2   7      182.47      170.77      6.02 o 
  -4  -2   7       93.81       92.76      3.92 o 
  -3  -2   7       43.21       44.27      2.71 o 
  -2  -2   7      106.40      109.63      3.92 o 
  -1  -2   7       18.46       16.87      1.81 o 
   0  -2   7      856.54      811.38     17.17 o 
   1  -2   7      923.44      935.77     19.88 o 
   2  -2   7      333.73      319.25      9.64 o 
   3  -2   7      307.93      294.25      9.94 o 
   4  -2   7       28.67       34.03      4.22 o 
   5  -2   7        8.79       12.05      3.31 o 
   6  -2   7        8.52        8.13      3.31 o 
   7  -2   7        5.39        3.61      3.01 o 
   8  -2   7        4.94        3.61      3.31 o 
  -9  -1   7        0.43       -1.81      1.81 o 
  -8  -1   7        0.95       -1.81      1.81 o 
  -7  -1   7       10.50       11.44      3.01 o 
  -6  -1   7       27.95       29.52      3.61 o 
  -5  -1   7      166.22      180.11      6.63 o 
  -4  -1   7      122.75      117.76      5.12 o 
  -3  -1   7      334.21      339.13      8.73 o 
  -2  -1   7       63.59       67.77      3.31 o 
  -1  -1   7       59.24       50.90      3.01 o 
   0  -1   7       68.24       61.74      3.61 o 
   1  -1   7      128.67      120.47      5.12 o 
   2  -1   7     1044.67     1041.78     22.59 o 
   3  -1   7      199.08      191.85      7.53 o 
   4  -1   7       73.04       83.73      5.42 o 
   5  -1   7       49.89       39.45      4.52 o 
   6  -1   7        4.09        3.92      2.71 o 
   7  -1   7        0.41        3.01      2.71 o 
   8  -1   7        6.02        5.12      3.31 o 
   9  -1   7        8.46        5.42      3.61 o 
  -9   0   7        1.73        3.01      2.71 o 
  -8   0   7        3.28        4.52      2.71 o 
  -7   0   7       47.45       44.57      4.82 o 
  -6   0   7      119.56      118.06      6.32 o 
  -5   0   7       61.40       62.34      4.52 o 
  -4   0   7       51.76       59.33      3.92 o 
  -3   0   7      142.98      120.47      5.12 o 
  -2   0   7      363.78      364.43      9.64 o 
  -1   0   7       10.95       13.69      2.26 o 
   0   0   7      120.00      113.85      4.82 o 
   1   0   7      325.93      349.37      9.64 o 
   2   0   7       23.51       17.17      2.41 o 
   3   0   7       31.28       35.33      3.16 o 
   4   0   7      256.83      241.20      5.01 o 
   5   0   7        1.57        3.92      2.41 o 
   6   0   7       10.81        6.93      3.01 o 
   7   0   7        8.24        9.64      3.31 o 
   8   0   7        8.04       11.44      3.92 o 
   9   0   7       55.65       45.78      6.63 o 
  -9   1   7        0.86       -2.11      2.11 o 
  -8   1   7        1.77        0.30      2.41 o 
  -7   1   7        1.59       -1.20      1.81 o 
  -6   1   7       10.91        9.94      2.71 o 
  -5   1   7       28.96       33.30      2.05 o 
  -4   1   7      283.84      284.68      5.72 o 
  -3   1   7       56.98       53.31      3.92 o 
  -2   1   7       94.15       80.42      4.22 o 
  -1   1   7       84.71       85.54      4.52 o 
   0   1   7      104.06      126.50      5.42 o 
   1   1   7      140.29      123.18      5.42 o 
   2   1   7       45.33       48.49      3.92 o 
   3   1   7      152.35      131.92      6.32 o 
   4   1   7      409.04      399.09      7.29 o 
   5   1   7      157.58      169.56      7.83 o 
   6   1   7       43.34       56.32      6.02 o 
   7   1   7      109.22       93.67      6.93 o 
   8   1   7        4.18        3.92      3.01 o 
   9   1   7       12.44       12.95      4.22 o 
  -9   2   7        2.25        3.92      3.01 o 
  -8   2   7       18.67       20.48      3.92 o 
  -7   2   7        0.02        0.00      2.11 o 
  -6   2   7        1.40        1.25      1.23 o 
  -5   2   7       47.12       40.36      4.52 o 
  -4   2   7       38.08       35.84      3.92 o 
  -3   2   7      310.06      295.16      9.64 o 
  -2   2   7      176.28      161.43      6.32 o 
  -1   2   7      688.97      764.39     17.77 o 
   0   2   7       38.22       36.44      3.61 o 
   1   2   7      359.13      423.76     11.75 o 
   2   2   7       88.21       81.92      4.82 o 
   3   2   7      418.67      352.98     11.14 o 
   4   2   7      156.31      157.52      7.23 o 
   5   2   7       10.34        5.72      2.41 o 
   6   2   7       28.20       25.90      3.92 o 
   7   2   7        2.47       -2.11      2.41 o 
   8   2   7        0.50        3.61      3.01 o 
   9   2   7        1.69        1.20      3.01 o 
  -9   3   7        0.02        3.61      3.01 o 
  -8   3   7        0.13        0.30      2.41 o 
  -7   3   7        0.96        1.81      2.41 o 
  -6   3   7        5.33        6.63      2.71 o 
  -5   3   7      116.11      134.33      7.23 o 
  -4   3   7      126.44      128.91      6.63 o 
  -3   3   7       22.90       24.09      3.31 o 
  -2   3   7      220.82      245.16      8.73 o 
  -1   3   7      756.59      795.72     18.67 o 
   0   3   7        1.15        2.11      1.81 o 
   1   3   7        0.08        0.00      1.51 o 
   2   3   7       93.38       98.49      5.42 o 
   3   3   7      104.60      106.62      5.72 o 
   4   3   7      194.99      191.85      8.13 o 
   5   3   7        2.71       -1.51      1.81 o 
   6   3   7      224.34      228.90      9.94 o 
   7   3   7       65.74       62.65      6.32 o 
   8   3   7       53.69       44.57      5.72 o 
   9   3   7        9.02       12.95      4.22 o 
  -9   4   7        2.89        2.71      3.01 o 
  -8   4   7       92.96       81.02      7.83 o 
  -7   4   7        0.26       -2.11      2.11 o 
  -6   4   7      159.16      142.76      7.83 o 
  -5   4   7       69.72       82.22      6.32 o 
  -4   4   7       82.29       75.90      5.72 o 
  -3   4   7        0.83        0.90      1.81 o 
  -2   4   7       30.18       25.60      3.61 o 
  -1   4   7      357.53      358.10     11.14 o 
   0   4   7      447.84      399.06     11.75 o 
   1   4   7       45.67       43.37      4.22 o 
   2   4   7        9.49       13.55      3.01 o 
   3   4   7      391.11      380.09     12.05 o 
   4   4   7      333.70      337.02     11.75 o 
   5   4   7      125.52      116.56      7.23 o 
   6   4   7       98.52      108.22      3.60 o 
   7   4   7        6.60        2.41      3.01 o 
   8   4   7       14.51       11.44      3.61 o 
   9   4   7       37.91       35.54      5.72 o 
  -8   5   7        5.62        6.32      3.61 o 
  -7   5   7       46.16       37.35      5.42 o 
  -6   5   7       13.61        9.04      3.31 o 
  -5   5   7       38.09       29.82      4.82 o 
  -4   5   7       33.86       28.31      4.22 o 
  -3   5   7      108.68      109.63      6.63 o 
  -2   5   7      179.22      165.05      7.83 o 
  -1   5   7      373.15      379.49     12.05 o 
   0   5   7       33.39       33.13      3.92 o 
   1   5   7      145.77      152.40      7.23 o 
   2   5   7      150.07      161.13      7.83 o 
   3   5   7       74.74       79.81      6.02 o 
   4   5   7       36.75       35.54      4.52 o 
   5   5   7      505.24      521.64     15.96 o 
   6   5   7      276.76      286.70      6.69 o 
   7   5   7      199.73      221.97     10.54 o 
   8   5   7        0.01        0.00      2.41 o 
   9   5   7       41.97       46.08      6.32 o 
  -8   6   7       10.67        7.83      3.61 o 
  -7   6   7       38.70       37.35      5.72 o 
  -6   6   7       13.29       12.65      3.61 o 
  -5   6   7       16.42       17.47      3.61 o 
  -4   6   7        9.38       12.05      3.61 o 
  -3   6   7        3.44        2.11      2.41 o 
  -2   6   7      120.41      113.24      6.93 o 
  -1   6   7        1.28        0.90      2.11 o 
   0   6   7        5.02        3.61      2.41 o 
   1   6   7      398.02      409.00     12.95 o 
   2   6   7        1.61        1.51      2.41 o 
   3   6   7        0.62        0.00      2.11 o 
   4   6   7       25.47       22.29      3.92 o 
   5   6   7      222.05      230.40     10.24 o 
   6   6   7      267.04      287.70      9.34 o 
   7   6   7       56.49       67.16      6.93 o 
   8   6   7       36.60       23.49      4.52 o 
   9   6   7       11.99       17.47      4.52 o 
  -7   7   7        0.10        2.71      3.01 o 
  -6   7   7       20.10       15.36      4.22 o 
  -5   7   7        0.00        1.20      2.41 o 
  -4   7   7      133.14      125.59      7.83 o 
  -3   7   7       19.20       15.66      3.61 o 
  -2   7   7       42.75       38.85      4.82 o 
  -1   7   7       94.72      107.52      6.93 o 
   0   7   7      859.02      836.08     21.68 o 
   1   7   7      147.71      141.55      7.53 o 
   2   7   7      102.95      102.10      6.32 o 
   3   7   7       95.80       84.03      6.02 o 
   4   7   7        0.01       -2.11      2.11 o 
   5   7   7        0.39        0.00      1.49 o 
   6   7   7       20.84       19.94      2.71 o 
   7   7   7        7.60        5.72      3.01 o 
   8   7   7        0.08        0.30      2.41 o 
  -6   8   7       13.85       14.76      4.22 o 
  -5   8   7        9.09        9.64      3.61 o 
  -4   8   7       12.45       15.06      3.92 o 
  -3   8   7        5.59        2.71      3.01 o 
  -2   8   7       17.51       17.77      3.92 o 
  -1   8   7        1.44        3.31      2.41 o 
   0   8   7        0.98        0.30      2.41 o 
   1   8   7       82.30       81.62      6.32 o 
   2   8   7        5.50        8.73      2.71 o 
   3   8   7        0.42        0.30      1.81 o 
   4   8   7        4.16        4.22      2.71 o 
   5   8   7        0.57        0.00      1.81 o 
   6   8   7        0.08        0.42      1.59 o 
   7   8   7       89.22      108.73      7.83 o 
  -6   9   7        1.82        3.01      3.61 o 
  -5   9   7        0.96        2.11      3.01 o 
  -4   9   7        0.03       -1.81      2.71 o 
  -3   9   7        1.96        5.12      3.01 o 
  -2   9   7        7.03        7.23      3.31 o 
  -1   9   7       24.76       24.20      2.74 o 
   0   9   7      143.97      142.16      8.43 o 
   1   9   7      115.12      118.66      7.53 o 
   2   9   7       65.53       53.31      5.72 o 
   3   9   7      148.55      154.20      8.43 o 
   4   9   7       44.95       40.20      3.51 o 
   5   9   7       69.25       68.02      4.15 o 
   6   9   7       27.08       40.25      4.37 o 
  -4  10   7        7.09        6.63      3.92 o 
  -3  10   7        0.32        3.01      3.01 o 
  -2  10   7        0.35       -2.11      2.11 o 
  -1  10   7        6.81        6.63      3.31 o 
   0  10   7        6.98        5.74      2.01 o 
   1  10   7       44.73       48.59      3.90 o 
   2  10   7      174.49      147.45      5.95 o 
   3  10   7        2.92        0.90      2.71 o 
   4  10   7       25.36       21.72      2.98 o 
   5  10   7        6.76        5.72      3.01 o 
   6  10   7        0.00       -0.74      1.88 o 
  -3  11   7        6.79        7.23      3.92 o 
  -2  11   7       16.01       18.67      4.52 o 
  -1  11   7        0.05       -2.11      2.11 o 
   0  11   7       13.47        9.64      3.61 o 
   1  11   7       55.79       64.99      4.41 o 
   2  11   7      113.93      127.40      7.83 o 
   3  11   7       23.70       26.13      3.51 o 
   4  11   7       23.49       25.35      3.41 o 
   5  11   7       18.38       17.48      4.37 o 
   1  12   7        5.94        2.41      2.71 o 
   2  12   7        0.33       -1.20      3.61 o 
   3  12   7       20.35       16.90      3.17 o 
   0  -8   8        0.30        1.51      1.51 o 
   1  -8   8        2.47        2.11      1.81 o 
   2  -8   8       25.98       24.40      3.92 o 
  -1  -7   8       34.19       34.33      3.01 o 
   0  -7   8       19.00       20.48      3.01 o 
   1  -7   8       86.87       80.72      5.12 o 
   2  -7   8       35.24       40.96      4.52 o 
   3  -7   8        9.38       18.07      3.61 o 
   4  -7   8        7.88        1.81      2.71 o 
  -6  -6   8       16.93       20.18      4.82 o 
  -1  -6   8       25.65       26.20      2.41 o 
   0  -6   8        9.43        5.42      1.81 o 
   1  -6   8       47.92       49.09      4.52 o 
   2  -6   8        4.22        2.41      2.11 o 
   3  -6   8        4.01        3.92      2.41 o 
   4  -6   8        5.12        9.04      3.01 o 
   5  -6   8        0.24       -2.11      2.11 o 
  -7  -5   8        0.07        3.01      3.31 o 
  -6  -5   8        2.29        4.22      3.01 o 
  -2  -5   8        8.43        5.12      1.20 o 
  -1  -5   8       11.37       12.35      1.81 o 
   0  -5   8       68.14       63.85      3.61 o 
   1  -5   8        4.62        4.82      1.81 o 
   2  -5   8        3.52        3.01      2.11 o 
   3  -5   8      143.67      153.30      7.83 o 
   4  -5   8       59.01       55.12      5.72 o 
   5  -5   8       20.82       22.59      4.22 o 
   6  -5   8        1.13        3.31      2.71 o 
  -8  -4   8       19.14       20.78      4.82 o 
  -7  -4   8        9.00       10.01      2.05 o 
  -6  -4   8        1.16       -0.90      1.20 o 
  -5  -4   8      115.07      122.88      4.52 o 
  -4  -4   8      166.21      169.26      5.12 o 
  -3  -4   8       98.89       90.05      3.31 o 
  -2  -4   8        2.51        4.82      1.20 o 
  -1  -4   8       26.41       25.90      2.41 o 
   0  -4   8       24.39       29.21      3.01 o 
   1  -4   8       56.15       60.84      4.22 o 
   2  -4   8       53.48       65.66      4.52 o 
   3  -4   8       24.69       25.90      3.61 o 
   4  -4   8       11.57       12.35      3.31 o 
   5  -4   8        0.48       -1.51      2.41 o 
   6  -4   8       14.07       12.05      3.92 o 
   7  -4   8        0.57        0.60      3.01 o 
  -8  -3   8       21.10       20.78      3.61 o 
  -7  -3   8        4.67        6.32      2.41 o 
  -6  -3   8       47.05       44.57      3.61 o 
  -5  -3   8        0.33        0.90      1.20 o 
  -4  -3   8       35.69       32.53      2.71 o 
  -3  -3   8       10.49       12.65      1.81 o 
  -2  -3   8        3.91        4.52      1.20 o 
  -1  -3   8       39.16       43.97      3.01 o 
   0  -3   8        0.33       -0.90      1.20 o 
   1  -3   8       35.30       30.42      3.31 o 
   2  -3   8        0.06       -0.30      1.81 o 
   3  -3   8       58.95       61.44      4.82 o 
   4  -3   8        7.44        9.94      2.71 o 
   5  -3   8       49.29       53.01      5.72 o 
   6  -3   8      175.32      181.01      9.94 o 
   7  -3   8        5.50        8.43      3.61 o 
  -8  -2   8       17.79       17.47      3.31 o 
  -7  -2   8       19.31       15.96      3.01 o 
  -6  -2   8        0.35        1.51      1.81 o 
  -5  -2   8       21.41       23.79      2.71 o 
  -4  -2   8       29.59       25.90      2.71 o 
  -3  -2   8       69.87       71.38      3.61 o 
  -2  -2   8      250.29      246.67      7.23 o 
  -1  -2   8      456.52      463.21     11.14 o 
   0  -2   8      891.57      864.09     18.67 o 
   1  -2   8      408.24      368.95     10.54 o 
   2  -2   8      577.13      569.23     14.76 o 
   3  -2   8      251.33      252.99      9.34 o 
   4  -2   8        0.20        2.41      2.11 o 
   5  -2   8       65.48       69.87      5.72 o 
   6  -2   8        6.67        1.51      2.41 o 
   7  -2   8        3.09        5.72      3.31 o 
   8  -2   8        0.00        1.51      3.31 o 
  -9  -1   8        2.83        0.60      2.41 o 
  -8  -1   8        1.85       -1.51      1.81 o 
  -7  -1   8        6.04        6.93      2.71 o 
  -6  -1   8       27.91       23.19      3.31 o 
  -5  -1   8        0.12       -0.60      1.51 o 
  -4  -1   8      168.02      182.52      6.63 o 
  -3  -1   8      113.38      112.94      4.82 o 
  -2  -1   8       87.64       85.54      4.22 o 
  -1  -1   8        0.01       -1.20      1.20 o 
   0  -1   8        0.36        0.60      1.51 o 
   1  -1   8       10.47       11.44      2.41 o 
   2  -1   8       73.41       68.97      4.52 o 
   3  -1   8       97.76      104.81      6.02 o 
   4  -1   8       22.56       14.16      3.01 o 
   5  -1   8       50.48       57.22      5.72 o 
   6  -1   8       88.71       84.03      6.63 o 
   7  -1   8       99.03      108.73      7.83 o 
   8  -1   8        7.96        6.63      3.61 o 
  -9   0   8        2.02       -0.30      2.41 o 
  -8   0   8        5.99        6.32      2.71 o 
  -7   0   8       91.27      105.71      6.32 o 
  -6   0   8       18.45       16.56      3.01 o 
  -5   0   8      111.71      112.64      5.72 o 
  -4   0   8      100.71       90.96      4.82 o 
  -3   0   8      188.97      206.01      7.23 o 
  -2   0   8       62.41       53.31      3.61 o 
  -1   0   8       43.92       51.20      3.61 o 
   0   0   8      879.67      843.30     18.67 o 
   1   0   8      422.42      418.64     11.44 o 
   2   0   8       30.76       32.53      3.61 o 
   3   0   8        1.24        0.30      2.11 o 
   4   0   8      288.89      272.87     10.24 o 
   5   0   8       14.49        8.43      2.71 o 
   6   0   8        0.03        3.31      2.71 o 
   7   0   8        2.03        3.61      3.01 o 
   8   0   8        1.12        0.00      2.71 o 
   9   0   8        2.01        5.42      3.92 o 
  -9   1   8        4.67        9.34      3.31 o 
  -8   1   8       51.23       55.42      6.02 o 
  -7   1   8       29.62       30.12      4.22 o 
  -6   1   8        9.79        7.53      2.41 o 
  -5   1   8        3.07        1.81      1.81 o 
  -4   1   8       23.55       22.88      1.59 o 
  -3   1   8        0.20        1.20      1.81 o 
  -2   1   8      115.07      116.56      5.42 o 
  -1   1   8      433.87      471.05     12.35 o 
   0   1   8      234.67      212.93      7.53 o 
   1   1   8        7.08        6.63      2.11 o 
   2   1   8        3.87        5.42      2.11 o 
   3   1   8        3.96        8.73      2.71 o 
   4   1   8      123.60      108.12      6.32 o 
   5   1   8        0.33        0.60      2.11 o 
   6   1   8       65.74       51.80      5.72 o 
   7   1   8      244.43      208.12     10.54 o 
   8   1   8       64.14       58.43      6.93 o 
   9   1   8        5.70       12.65      4.52 o 
  -9   2   8        3.86        9.04      3.31 o 
  -8   2   8        6.28        8.13      3.31 o 
  -7   2   8        1.19        0.90      2.41 o 
  -6   2   8        5.18        6.32      2.71 o 
  -5   2   8       10.99       15.36      3.01 o 
  -4   2   8        5.50        3.61      2.11 o 
  -3   2   8        8.92        8.43      2.41 o 
  -2   2   8        0.75        2.11      1.81 o 
  -1   2   8       94.06       84.93      4.82 o 
   0   2   8      207.82      209.02      7.83 o 
   1   2   8      331.05      312.02      9.94 o 
   2   2   8      157.68      148.48      6.63 o 
   3   2   8      124.92      134.63      6.63 o 
   4   2   8       42.92       42.17      4.52 o 
   5   2   8        0.00        0.00      2.11 o 
   6   2   8      181.80      165.95      8.73 o 
   7   2   8       41.79       45.78      5.72 o 
   8   2   8        0.78        1.81      3.01 o 
   9   2   8       30.70       25.60      5.42 o 
  -8   3   8        1.51        3.61      3.01 o 
  -7   3   8        5.26        4.82      2.71 o 
  -6   3   8        5.57        7.53      2.71 o 
  -5   3   8       56.43       48.79      5.12 o 
  -4   3   8       23.93       22.59      3.61 o 
  -3   3   8       66.75       65.36      4.82 o 
  -2   3   8      245.69      240.04      8.73 o 
  -1   3   8      514.07      526.76     14.46 o 
   0   3   8        5.42        8.43      2.41 o 
   1   3   8      463.00      449.06     12.95 o 
   2   3   8      322.76      327.38     10.84 o 
   3   3   8       67.89       63.55      4.82 o 
   4   3   8        0.05        0.60      2.11 o 
   5   3   8       18.21       15.96      3.31 o 
   6   3   8        0.28       -0.60      2.11 o 
   7   3   8       13.12       15.06      3.92 o 
   8   3   8       17.10       18.67      4.52 o 
   9   3   8       25.56       31.02      5.72 o 
  -8   4   8       15.42       12.65      3.92 o 
  -7   4   8       83.59       85.54      6.93 o 
  -6   4   8       13.26       15.06      3.61 o 
  -5   4   8        9.90        6.93      2.71 o 
  -4   4   8        0.08       -1.51      2.11 o 
  -3   4   8       36.94       40.66      4.52 o 
  -2   4   8      106.18      109.93      6.32 o 
  -1   4   8      111.58      103.91      6.02 o 
   0   4   8       86.97      102.40      6.02 o 
   1   4   8       14.05       17.17      3.31 o 
   2   4   8      131.71      130.11      6.63 o 
   3   4   8       88.16       79.51      5.72 o 
   4   4   8      442.77      405.09     13.55 o 
   5   4   8        1.54        0.90      2.41 o 
   6   4   8        0.27       -1.81      1.81 o 
   7   4   8        0.33       -0.30      2.41 o 
   8   4   8       24.01       20.18      4.52 o 
  -8   5   8       16.55       15.06      4.22 o 
  -7   5   8        3.30        2.41      3.01 o 
  -6   5   8        2.47        2.41      2.71 o 
  -5   5   8        2.29        0.60      2.41 o 
  -4   5   8       12.03       10.24      3.31 o 
  -3   5   8       51.99       48.79      5.12 o 
  -2   5   8       78.57       80.72      5.72 o 
  -1   5   8       43.31       37.65      4.52 o 
   0   5   8      100.44      104.51      6.32 o 
   1   5   8      820.58      780.06     19.88 o 
   2   5   8      282.65      250.88      9.94 o 
   3   5   8       27.19       20.18      3.92 o 
   4   5   8      138.76      142.46      7.83 o 
   5   5   8       34.72       31.32      4.82 o 
   6   5   8       28.99       29.21      4.82 o 
   7   5   8        0.03        1.20      2.41 o 
   8   5   8        1.94        0.30      3.01 o 
   9   5   8        0.38       -1.51      3.01 o 
  -7   6   8        0.20        0.00      3.01 o 
  -6   6   8       22.13       19.88      4.52 o 
  -5   6   8       27.69       30.12      4.82 o 
  -4   6   8       60.45       59.93      6.02 o 
  -3   6   8       85.23       78.61      6.32 o 
  -2   6   8        1.12       -0.30      2.41 o 
  -1   6   8       43.61       30.42      4.22 o 
   0   6   8       63.79       73.19      5.42 o 
   1   6   8      559.30      553.57     16.26 o 
   2   6   8       88.48       96.08      6.63 o 
   3   6   8      982.95      974.32     24.70 o 
   4   6   8      473.30      514.11     16.26 o 
   5   6   8      291.38      289.13     11.75 o 
   6   6   8        0.02       -1.81      1.96 o 
   7   6   8       14.20       20.18      4.22 o 
   8   6   8       19.37       19.88      4.82 o 
  -7   7   8        1.72       -2.11      3.01 o 
  -6   7   8        0.25        0.30      3.01 o 
  -5   7   8        6.05        5.12      3.31 o 
  -4   7   8        1.07       -0.30      2.41 o 
  -3   7   8        0.54        4.22      3.01 o 
  -2   7   8       44.77       39.76      5.12 o 
  -1   7   8       58.74       59.63      6.02 o 
   0   7   8       56.71       44.27      5.12 o 
   1   7   8       27.71       28.01      4.22 o 
   2   7   8      204.32      225.28     10.24 o 
   3   7   8      382.37      399.06     13.85 o 
   4   7   8      102.40      114.75      7.53 o 
   5   7   8       62.73       79.21      6.63 o 
   6   7   8       45.49       38.46      3.17 o 
   7   7   8       13.21       18.07      4.22 o 
   8   7   8       29.18       29.52      5.42 o 
  -6   8   8       40.40       38.85      6.02 o 
  -5   8   8       13.26       13.85      4.22 o 
  -4   8   8        1.10        5.42      3.31 o 
  -3   8   8       37.96       41.86      5.72 o 
  -2   8   8      180.25      191.55      9.94 o 
  -1   8   8       21.71       28.91      4.52 o 
   0   8   8        7.62        4.52      2.71 o 
   1   8   8        1.03        1.51      2.41 o 
   2   8   8       25.81       27.71      4.52 o 
   3   8   8        0.00       -0.30      2.11 o 
   4   8   8        0.82        6.02      2.71 o 
   5   8   8       15.01       16.28      3.46 o 
   6   8   8       11.18       13.35      2.45 o 
   7   8   8       41.11       45.78      6.32 o 
  -5   9   8        4.60        0.30      3.31 o 
  -4   9   8        1.47       -0.90      2.71 o 
  -3   9   8        1.16       -0.30      2.71 o 
  -2   9   8       13.70       13.25      3.61 o 
  -1   9   8       10.82       12.35      3.61 o 
   0   9   8        2.62        2.41      2.71 o 
   1   9   8        0.00       -2.11      2.11 o 
   2   9   8       39.72       40.06      5.42 o 
   3   9   8       41.48       35.24      5.12 o 
   4   9   8       28.68       38.25      5.42 o 
   5   9   8      250.39      280.70     12.35 o 
   6   9   8       38.78       38.98      3.69 o 
  -4  10   8        2.10       -2.11      3.01 o 
  -3  10   8        9.72       11.14      4.22 o 
  -2  10   8       54.28       58.13      6.93 o 
  -1  10   8       40.96       50.30      6.63 o 
   0  10   8       21.25       26.50      4.82 o 
   1  10   8       30.96       37.05      5.42 o 
   2  10   8        0.75       -1.20      2.41 o 
   3  10   8        0.38       -2.41      2.41 o 
   4  10   8       56.12       64.45      4.79 o 
   5  10   8       10.51        7.53      3.31 o 
   6  10   8        2.16        3.31      2.71 o 
  -2  11   8        6.62        7.83      4.22 o 
  -1  11   8       13.52       11.44      4.22 o 
   0  11   8       94.50       91.56      7.53 o 
   1  11   8        0.02       -0.15      1.92 o 
   2  11   8        8.52        4.79      6.78 o 
   3  11   8        0.68       -2.71      3.01 o 
   4  11   8        4.47        4.83      2.53 o 
   0  -7   9        0.01        1.81      1.51 o 
   1  -7   9        0.17        0.60      1.51 o 
   2  -7   9        6.49        3.31      2.41 o 
  -1  -6   9        8.36        7.23      1.81 o 
   0  -6   9      113.84      126.80      5.72 o 
   1  -6   9       67.84       90.66      5.42 o 
   2  -6   9      100.83      106.92      6.02 o 
   3  -6   9       29.01       41.26      4.82 o 
   4  -6   9       51.93       53.91      6.02 o 
  -2  -5   9       83.01       73.49      3.61 o 
  -1  -5   9       15.16       15.06      2.11 o 
   0  -5   9       45.08       41.56      3.61 o 
   1  -5   9       48.60       54.81      4.22 o 
   2  -5   9        0.77       -1.81      1.81 o 
   3  -5   9       13.08       10.54      3.01 o 
   4  -5   9       23.64       23.79      4.22 o 
   5  -5   9        2.06       -2.11      2.11 o 
  -3  -4   9        6.61        9.34      1.51 o 
  -2  -4   9      197.33      192.15      6.02 o 
  -1  -4   9      155.91      157.52      5.72 o 
   0  -4   9        9.16        9.34      2.11 o 
   1  -4   9       55.69       53.61      3.92 o 
   2  -4   9        3.17        3.92      2.11 o 
   3  -4   9       66.89       86.44      6.02 o 
   4  -4   9        3.95        2.71      2.41 o 
   5  -4   9        4.42        1.20      2.41 o 
   6  -4   9        3.29        0.60      2.41 o 
  -7  -3   9       17.88       20.18      3.31 o 
  -6  -3   9       29.25       32.83      3.61 o 
  -5  -3   9      105.84      119.57      5.12 o 
  -4  -3   9        2.16        0.90      1.20 o 
  -3  -3   9       23.95       24.09      2.41 o 
  -2  -3   9        3.11        3.31      1.51 o 
  -1  -3   9        0.74       -1.20      1.20 o 
   0  -3   9        1.64       -0.30      1.51 o 
   1  -3   9       13.82       15.66      2.71 o 
   2  -3   9        0.45        1.20      1.81 o 
   3  -3   9       12.85        9.04      2.71 o 
   4  -3   9      120.28      135.83      7.83 o 
   5  -3   9        0.42       -2.11      2.41 o 
   6  -3   9       55.34       54.81      6.32 o 
   7  -3   9       15.86       20.78      4.52 o 
  -8  -2   9        0.30        1.20      2.11 o 
  -7  -2   9        1.97       -0.90      1.81 o 
  -6  -2   9       21.36       18.97      3.01 o 
  -5  -2   9       12.26       11.44      2.41 o 
  -4  -2   9       16.29       16.87      2.41 o 
  -3  -2   9       14.97       13.25      2.11 o 
  -2  -2   9        0.01       -0.60      1.20 o 
  -1  -2   9        0.81       -1.20      1.20 o 
   0  -2   9       89.24       90.05      4.82 o 
   1  -2   9      400.13      382.20     11.14 o 
   2  -2   9       41.94       45.48      4.52 o 
   3  -2   9       49.36       53.01      5.12 o 
   4  -2   9       46.68       44.27      4.82 o 
   5  -2   9        2.48        3.92      2.71 o 
   6  -2   9       17.25       18.07      4.22 o 
   7  -2   9        7.50       -2.41      2.71 o 
  -8  -1   9        0.21        3.92      2.41 o 
  -7  -1   9       33.12       29.52      3.92 o 
  -6  -1   9       20.75       22.29      3.31 o 
  -5  -1   9        7.93        6.63      2.11 o 
  -4  -1   9        8.94       10.54      2.11 o 
  -3  -1   9      190.08      194.26      6.93 o 
  -2  -1   9      558.17      549.65     13.55 o 
  -1  -1   9      881.09      885.77     19.58 o 
   0  -1   9      574.54      557.79     14.16 o 
   1  -1   9      154.82      165.35      6.93 o 
   2  -1   9        0.04        1.51      1.81 o 
   3  -1   9       56.12       52.10      5.12 o 
   4  -1   9        2.09        3.61      2.41 o 
   5  -1   9       10.75        6.02      2.71 o 
   6  -1   9       11.12        9.94      3.31 o 
   7  -1   9        0.05        0.60      3.01 o 
   8  -1   9        4.89        9.04      4.22 o 
  -8   0   9        0.75        1.20      2.41 o 
  -7   0   9       31.27       35.24      4.82 o 
  -6   0   9       14.99       13.85      3.01 o 
  -5   0   9        0.76       -1.51      1.51 o 
  -4   0   9        2.31        2.41      1.81 o 
  -3   0   9        1.68        1.20      1.81 o 
  -2   0   9        0.78        0.90      1.81 o 
  -1   0   9       79.24       89.15      5.12 o 
   0   0   9      129.49      124.09      5.72 o 
   1   0   9       69.53       64.75      4.52 o 
   2   0   9      130.02      129.21      6.32 o 
   3   0   9      169.25      176.19      7.83 o 
   4   0   9      263.19      245.16      9.94 o 
   5   0   9      104.31      106.92      6.93 o 
   6   0   9        3.10       -0.90      2.41 o 
   7   0   9        0.44        1.20      3.01 o 
   8   0   9        0.41        5.42      3.61 o 
  -8   1   9        0.04       -2.11      2.11 o 
  -7   1   9        6.62        5.72      2.71 o 
  -6   1   9       10.18        6.32      2.71 o 
  -5   1   9       74.90       77.10      5.42 o 
  -4   1   9      152.00      153.90      7.23 o 
  -3   1   9       11.88       12.35      2.71 o 
  -2   1   9       62.78       70.48      4.52 o 
  -1   1   9        6.49        5.42      2.11 o 
   0   1   9       17.53       11.14      2.41 o 
   1   1   9       14.58       12.95      2.71 o 
   2   1   9      656.94      592.72     15.96 o 
   3   1   9       66.79       49.09      4.82 o 
   4   1   9       18.40       18.37      3.31 o 
   5   1   9        2.41        5.12      2.71 o 
   6   1   9        0.05        3.01      2.71 o 
   7   1   9       19.10       18.37      4.22 o 
   8   1   9        0.85        2.41      3.01 o 
  -8   2   9        0.40        2.11      2.71 o 
  -7   2   9        8.08       12.35      3.31 o 
  -6   2   9       23.73       23.19      3.92 o 
  -5   2   9       24.96       22.29      3.61 o 
  -4   2   9       13.72       12.95      3.01 o 
  -3   2   9       29.48       32.23      3.92 o 
  -2   2   9      117.12      126.50      6.32 o 
  -1   2   9        0.80        0.00      1.81 o 
   0   2   9       14.65        9.94      2.41 o 
   1   2   9        1.15        0.60      1.81 o 
   2   2   9      217.49      210.52      8.73 o 
   3   2   9        0.56        2.41      2.11 o 
   4   2   9        1.76       -1.20      2.11 o 
   5   2   9      510.42      448.46     15.06 o 
   6   2   9       57.86       59.63      6.32 o 
   7   2   9       10.25       12.95      3.92 o 
   8   2   9        2.88       -1.51      2.71 o 
  -8   3   9        0.43        0.00      2.41 o 
  -7   3   9        2.36        2.41      2.41 o 
  -6   3   9        0.40        1.20      2.41 o 
  -5   3   9        0.05        0.90      2.11 o 
  -4   3   9        4.07        3.31      2.41 o 
  -3   3   9      184.59      180.41      8.13 o 
  -2   3   9      191.04      197.88      8.43 o 
  -1   3   9       20.67       16.87      3.01 o 
   0   3   9        3.30        3.31      2.41 o 
   1   3   9        1.10       -1.51      1.51 o 
   2   3   9        6.78        5.72      2.41 o 
   3   3   9       14.49       15.66      3.31 o 
   4   3   9      315.34      301.18     11.44 o 
   5   3   9      138.49      140.35      8.13 o 
   6   3   9       35.71       34.64      5.12 o 
   7   3   9       32.02       28.61      5.12 o 
   8   3   9        2.23        3.92      3.31 o 
  -8   4   9        0.69        3.31      3.01 o 
  -7   4   9        0.15        0.60      2.71 o 
  -6   4   9        1.54        2.11      2.71 o 
  -5   4   9       15.44        9.34      3.31 o 
  -4   4   9      132.30      130.41      7.53 o 
  -3   4   9      321.03      322.56     11.75 o 
  -2   4   9       38.39       33.43      4.22 o 
  -1   4   9       97.93      108.73      6.32 o 
   0   4   9        3.21        0.90      2.11 o 
   1   4   9       54.28       47.59      4.82 o 
   2   4   9        0.04       -1.51      1.81 o 
   3   4   9       46.44       42.47      4.82 o 
   4   4   9       12.31       13.55      3.31 o 
   5   4   9       40.62       40.96      5.42 o 
   6   4   9       58.83       66.56      6.93 o 
   7   4   9       55.92       70.17      7.23 o 
   8   4   9        3.01        7.23      3.61 o 
  -7   5   9        2.74        4.52      3.01 o 
  -6   5   9        7.62        0.60      2.71 o 
  -5   5   9        3.27        3.01      2.71 o 
  -4   5   9        5.43        2.11      2.71 o 
  -3   5   9       25.14       22.59      3.92 o 
  -2   5   9        2.19        3.01      2.41 o 
  -1   5   9       58.89       56.92      5.42 o 
   0   5   9       84.45      102.40      6.63 o 
   1   5   9        8.30       10.24      3.01 o 
   2   5   9        6.36        0.90      2.41 o 
   3   5   9      105.91      100.59      6.63 o 
   4   5   9       10.31       12.35      3.61 o 
   5   5   9       19.55       21.99      4.22 o 
   6   5   9       80.94       76.80      7.53 o 
   7   5   9      234.19      253.59     12.35 o 
   8   5   9      111.58      126.50      9.34 o 
  -7   6   9       12.74        7.53      3.61 o 
  -6   6   9        0.22       -2.71      2.71 o 
  -5   6   9        2.53        2.71      3.01 o 
  -4   6   9        0.26       -2.11      2.11 o 
  -3   6   9       43.19       41.56      5.12 o 
  -2   6   9       68.11       71.08      6.02 o 
  -1   6   9      342.84      347.56     12.65 o 
   0   6   9      225.26      201.79      9.34 o 
   1   6   9      134.46      134.63      7.83 o 
   2   6   9        0.33        0.60      2.41 o 
   3   6   9      145.56      158.12      8.73 o 
   4   6   9       39.35       37.05      5.12 o 
   5   6   9        9.41        8.13      3.31 o 
   6   6   9        4.99        2.41      2.71 o 
   7   6   9        4.68        1.81      3.01 o 
   8   6   9       11.23       17.17      4.82 o 
  -6   7   9        0.47       -1.81      3.01 o 
  -5   7   9        6.71        2.41      3.01 o 
  -4   7   9        5.99        9.34      3.61 o 
  -3   7   9       15.86       19.58      4.22 o 
  -2   7   9        1.82        2.41      2.41 o 
  -1   7   9      114.33      121.07      7.53 o 
   0   7   9       28.95       30.72      4.52 o 
   1   7   9      136.18      145.77      8.13 o 
   2   7   9      259.64      259.92     11.14 o 
   3   7   9        8.64        8.43      3.31 o 
   4   7   9       23.85       23.79      4.52 o 
   5   7   9        7.68        5.72      3.01 o 
   6   7   9       60.80       77.40      7.83 o 
   7   7   9       15.79       17.77      4.52 o 
  -5   8   9        0.30        5.42      3.31 o 
  -4   8   9       40.33       29.82      5.42 o 
  -3   8   9        0.57        1.20      3.01 o 
  -2   8   9      118.92      102.10      7.53 o 
  -1   8   9       20.08       15.06      4.22 o 
   0   8   9      122.02      118.97      7.83 o 
   1   8   9      210.58      200.89      9.94 o 
   2   8   9       82.63       83.13      6.63 o 
   3   8   9       52.18       44.88      5.72 o 
   4   8   9        0.10       -0.90      2.41 o 
   5   8   9       19.34       17.47      4.22 o 
   6   8   9        0.00        1.81      3.01 o 
   7   8   9        0.30        2.11      3.31 o 
  -4   9   9        2.76        5.12      3.61 o 
  -3   9   9        1.54        0.90      3.01 o 
  -2   9   9        1.86       -0.60      2.71 o 
  -1   9   9        0.29        5.12      3.01 o 
   0   9   9       28.93       29.82      5.12 o 
   1   9   9       18.95       13.55      3.92 o 
   2   9   9        6.02        4.82      3.01 o 
   3   9   9        0.54       -2.11      2.11 o 
   4   9   9        0.43        1.81      3.01 o 
   5   9   9        0.72       -0.90      1.92 o 
   6   9   9        2.75        0.30      3.01 o 
  -3  10   9        0.04       -0.90      2.71 o 
  -2  10   9        2.92        2.41      3.01 o 
  -1  10   9        4.94        1.20      3.01 o 
   0  10   9       26.73       30.72      5.12 o 
   1  10   9       27.78       31.32      5.42 o 
   2  10   9       46.84       48.79      6.32 o 
   3  10   9      172.62      183.72     10.54 o 
   4  10   9        5.27        2.71      3.31 o 
   5  10   9        2.73        0.36      2.01 o 
  -1  11   9        2.12        2.41      3.61 o 
   0  11   9       39.68       36.14      6.02 o 
   1  11   9        0.74       -2.01      2.01 o 
   2  11   9        9.00       15.66      4.22 o 
   3  11   9       18.30       29.82      5.12 o 
   0  -6  10        1.14       -0.90      1.51 o 
   1  -6  10        6.00        6.32      2.41 o 
   2  -6  10       17.93       18.97      3.61 o 
  -1  -5  10       33.64       33.43      3.31 o 
   0  -5  10       55.07       69.27      4.52 o 
   1  -5  10       20.32       18.67      3.31 o 
   2  -5  10        9.46        7.23      2.41 o 
   3  -5  10        5.33        4.52      2.71 o 
   4  -5  10        1.95        0.60      2.41 o 
  -2  -4  10        1.80        2.41      1.51 o 
  -1  -4  10       64.93       65.36      3.92 o 
   0  -4  10        3.33        4.82      2.11 o 
   1  -4  10       67.64       65.05      4.82 o 
   2  -4  10       18.79       15.06      3.31 o 
   3  -4  10       29.40       30.42      4.22 o 
   4  -4  10       10.36        7.53      3.01 o 
   5  -4  10       15.90       17.77      4.22 o 
  -5  -3  10        8.80       10.84      2.11 o 
  -4  -3  10       63.48       61.44      3.92 o 
  -3  -3  10       72.54       80.42      4.22 o 
  -2  -3  10       49.71       60.54      3.92 o 
  -1  -3  10        0.01       -1.20      1.20 o 
   0  -3  10       23.66       26.50      3.31 o 
   1  -3  10      107.61      106.62      5.72 o 
   2  -3  10       12.19       13.25      3.01 o 
   3  -3  10       33.47       38.25      4.82 o 
   4  -3  10        0.43       -0.90      2.11 o 
   5  -3  10        0.59        1.51      2.41 o 
   6  -3  10        6.95        7.23      3.31 o 
  -7  -2  10       10.43       10.84      3.01 o 
  -6  -2  10        0.91        0.30      1.81 o 
  -5  -2  10        6.59        6.93      2.11 o 
  -4  -2  10       12.77       12.65      2.41 o 
  -3  -2  10        1.36        1.81      1.51 o 
  -2  -2  10        4.92        5.72      1.81 o 
  -1  -2  10       36.07       36.74      3.61 o 
   0  -2  10       10.56       15.96      2.71 o 
   1  -2  10       20.30       23.79      3.31 o 
   2  -2  10       67.13       57.22      4.82 o 
   3  -2  10       36.25       31.93      4.52 o 
   4  -2  10      197.74      183.42      9.34 o 
   5  -2  10       58.32       63.85      6.63 o 
   6  -2  10        0.81       -1.20      2.71 o 
  -7  -1  10        6.66        8.43      3.01 o 
  -6  -1  10        0.50       -0.90      1.81 o 
  -5  -1  10       10.43        9.94      2.41 o 
  -4  -1  10       10.44       12.35      2.71 o 
  -3  -1  10       98.60       99.09      5.42 o 
  -2  -1  10      330.54      339.43     10.24 o 
  -1  -1  10       17.56       23.49      3.31 o 
   0  -1  10       58.11       51.80      4.22 o 
   1  -1  10      198.80      187.33      7.83 o 
   2  -1  10       17.59       13.85      3.01 o 
   3  -1  10       72.64       73.19      5.72 o 
   4  -1  10        4.94        9.34      3.01 o 
   5  -1  10       38.12       34.64      4.82 o 
   6  -1  10       14.12        9.94      3.61 o 
   7  -1  10        5.29        0.30      3.01 o 
  -7   0  10        6.50        2.71      2.41 o 
  -6   0  10       11.06       11.75      3.01 o 
  -5   0  10        0.00        0.00      1.81 o 
  -4   0  10       65.96       75.90      5.12 o 
  -3   0  10      165.07      188.24      7.83 o 
  -2   0  10      124.75      128.91      6.32 o 
  -1   0  10       23.15       23.19      3.31 o 
   0   0  10       13.17       11.75      2.71 o 
   1   0  10       20.12       15.06      3.01 o 
   2   0  10        0.61       -1.20      1.81 o 
   3   0  10        3.89        0.90      2.11 o 
   4   0  10        0.62        1.51      2.41 o 
   5   0  10       43.92       38.85      5.42 o 
   6   0  10       34.01       39.45      5.42 o 
   7   0  10       53.52       56.92      7.23 o 
  -7   1  10        6.89        5.72      2.71 o 
  -6   1  10       10.92        8.43      3.01 o 
  -5   1  10        7.98        9.04      2.71 o 
  -4   1  10       30.27       28.01      3.92 o 
  -3   1  10        8.60        8.13      2.41 o 
  -2   1  10      231.77      230.10      8.73 o 
  -1   1  10       68.49       65.96      4.82 o 
   0   1  10      124.70      127.40      6.63 o 
   1   1  10       18.90       15.66      3.01 o 
   2   1  10       31.17       29.82      3.92 o 
   3   1  10       28.67       29.52      4.22 o 
   4   1  10        1.52        4.82      2.71 o 
   5   1  10       10.69       14.16      3.61 o 
   6   1  10       23.48       21.38      4.22 o 
   7   1  10       12.81       12.35      4.22 o 
  -7   2  10        1.87        1.20      2.41 o 
  -6   2  10       58.99       53.31      5.72 o 
  -5   2  10       10.55        9.34      3.01 o 
  -4   2  10        1.10        1.81      2.11 o 
  -3   2  10       47.73       55.72      4.82 o 
  -2   2  10       35.54       29.21      3.92 o 
  -1   2  10       60.74       72.89      5.42 o 
   0   2  10      185.73      198.18      8.43 o 
   1   2  10       41.73       43.37      4.52 o 
   2   2  10      151.36      141.86      7.53 o 
   3   2  10       41.59       34.94      4.82 o 
   4   2  10       71.92       53.31      5.72 o 
   5   2  10       68.23       64.15      6.63 o 
   6   2  10       14.34        8.73      3.31 o 
   7   2  10        0.03        2.71      3.01 o 
   8   2  10       14.98       14.16      4.52 o 
  -7   3  10        4.27        8.43      3.31 o 
  -6   3  10        4.02        0.30      2.41 o 
  -5   3  10        9.64       10.24      3.01 o 
  -4   3  10       18.65       18.67      3.61 o 
  -3   3  10        0.45        3.31      2.41 o 
  -2   3  10        6.37        5.72      2.41 o 
  -1   3  10        0.80       -1.20      1.81 o 
   0   3  10      108.47      123.18      6.93 o 
   1   3  10       63.96       69.57      5.42 o 
   2   3  10       73.06       72.58      5.72 o 
   3   3  10      165.86      152.40      8.13 o 
   4   3  10       11.59       12.05      3.31 o 
   5   3  10        9.17       10.24      3.31 o 
   6   3  10        0.11       -0.60      2.71 o 
   7   3  10       49.96       56.32      6.63 o 
   8   3  10       35.91       29.21      5.42 o 
  -7   4  10        1.15        2.71      2.71 o 
  -6   4  10        5.25        4.22      2.71 o 
  -5   4  10       29.77       33.73      4.82 o 
  -4   4  10        0.05       -1.20      2.11 o 
  -3   4  10        2.45       -1.20      2.11 o 
  -2   4  10        5.46        3.61      2.41 o 
  -1   4  10       60.32       61.14      5.12 o 
   0   4  10      221.27      213.24      9.34 o 
   1   4  10      112.48      112.64      6.93 o 
   2   4  10      175.33      174.38      8.43 o 
   3   4  10       52.98       57.53      6.02 o 
   4   4  10       16.73       14.46      3.61 o 
   5   4  10        8.95        4.22      2.71 o 
   6   4  10        6.52        9.64      3.61 o 
   7   4  10        7.41       10.54      3.92 o 
   8   4  10        0.82        4.82      3.61 o 
  -7   5  10        4.66       -0.30      3.01 o 
  -6   5  10       11.75       19.88      4.22 o 
  -5   5  10       48.34       41.26      5.42 o 
  -4   5  10       63.16       56.32      6.02 o 
  -3   5  10       33.42       25.00      4.22 o 
  -2   5  10       28.56       21.38      3.92 o 
  -1   5  10        2.29        0.00      2.11 o 
   0   5  10        7.65        5.42      2.71 o 
   1   5  10        9.60        8.43      3.01 o 
   2   5  10       84.66       84.33      6.63 o 
   3   5  10       20.81       18.37      3.92 o 
   4   5  10       38.73       48.19      5.72 o 
   5   5  10       49.19       47.29      6.02 o 
   6   5  10        0.75        3.31      3.31 o 
   7   5  10       15.14       20.78      4.82 o 
  -6   6  10        1.62       -1.20      3.01 o 
  -5   6  10       13.50       15.36      4.22 o 
  -4   6  10        5.25        3.92      3.01 o 
  -3   6  10        1.31       -0.90      2.41 o 
  -2   6  10        3.12        4.82      2.71 o 
  -1   6  10       23.28       10.54      3.31 o 
   0   6  10        2.75        4.52      2.71 o 
   1   6  10       32.44       29.52      4.52 o 
   2   6  10       97.11      106.92      7.23 o 
   3   6  10      247.43      243.05     11.14 o 
   4   6  10      104.64      111.74      7.83 o 
   5   6  10       72.69       74.69      7.53 o 
   6   6  10       30.77       26.20      5.12 o 
   7   6  10       10.39        9.34      3.92 o 
  -5   7  10       19.12       27.41      5.12 o 
  -4   7  10        8.08        9.64      3.61 o 
  -3   7  10       14.66       16.56      4.22 o 
  -2   7  10       80.41       88.55      6.93 o 
  -1   7  10      221.52      221.97     10.54 o 
   0   7  10       52.89       57.22      6.32 o 
   1   7  10      544.60      501.77     16.87 o 
   2   7  10       59.14       65.96      6.93 o 
   3   7  10       50.46       52.10      6.32 o 
   4   7  10        5.17        6.63      3.61 o 
   5   7  10        4.37        8.43      3.61 o 
   6   7  10        5.56        4.82      3.61 o 
   7   7  10        2.96        6.63      3.61 o 
  -5   8  10        6.48        6.32      3.61 o 
  -4   8  10        0.03       -0.90      2.71 o 
  -3   8  10       28.07       34.94      5.42 o 
  -2   8  10        1.56        0.60      2.71 o 
  -1   8  10       20.42       21.68      4.52 o 
   0   8  10        2.15        1.20      3.01 o 
   1   8  10       32.38       25.30      4.82 o 
   2   8  10        0.44        0.60      2.71 o 
   3   8  10       19.30       25.90      4.82 o 
   4   8  10      131.85      152.40      9.34 o 
   5   8  10       69.40       67.46      7.53 o 
   6   8  10      192.44      189.14     11.14 o 
  -4   9  10       42.74       42.47      6.63 o 
  -3   9  10        7.25       10.84      4.22 o 
  -2   9  10       28.39       24.40      5.12 o 
  -1   9  10       31.25       27.11      5.12 o 
   0   9  10        8.76       11.75      3.92 o 
   1   9  10        6.51        6.32      3.61 o 
   2   9  10        4.65        6.32      3.31 o 
   3   9  10       56.75       59.63      6.93 o 
   4   9  10       30.52       31.93      5.42 o 
   5   9  10        0.08        0.00      3.01 o 
  -2  10  10        1.98        0.00      3.01 o 
  -1  10  10        3.66        8.13      3.61 o 
   0  10  10        8.92        9.94      4.22 o 
   1  10  10        0.46       -0.90      2.71 o 
   2  10  10        1.45       -0.60      3.31 o 
   3  10  10       35.61       40.36      6.02 o 
   4  10  10        4.37        4.22      3.61 o 
   0  -5  11        6.17        7.53      2.41 o 
   1  -5  11        2.15        0.90      2.11 o 
   2  -5  11       92.51       92.46      6.32 o 
  -1  -4  11        1.88        3.61      1.81 o 
   0  -4  11       11.77       13.85      2.71 o 
   1  -4  11        1.78        1.51      2.11 o 
   2  -4  11       58.26       60.84      5.12 o 
   3  -4  11        4.03        6.63      3.01 o 
  -3  -3  11        1.29        2.41      1.51 o 
  -2  -3  11        0.02        1.51      1.81 o 
  -1  -3  11       55.06       59.03      4.22 o 
   0  -3  11       40.77       45.78      4.52 o 
   1  -3  11       79.75       86.74      5.72 o 
   2  -3  11        2.11        4.52      2.41 o 
   3  -3  11       13.98       18.67      3.61 o 
   4  -3  11       19.31       20.48      4.22 o 
  -6  -2  11        8.92       10.24      2.71 o 
  -5  -2  11        5.27        5.72      2.11 o 
  -4  -2  11       17.99       21.08      3.01 o 
  -3  -2  11        3.66        6.93      2.11 o 
  -2  -2  11       31.75       33.13      3.61 o 
  -1  -2  11        1.77        5.72      2.11 o 
   0  -2  11       42.25       34.33      3.92 o 
   1  -2  11        5.58        3.31      2.41 o 
   2  -2  11       15.06        8.43      3.01 o 
   3  -2  11        0.02        3.61      2.71 o 
   4  -2  11        0.01        0.60      2.41 o 
   5  -2  11        4.13        4.52      3.01 o 
  -6  -1  11       25.36       31.32      4.22 o 
  -5  -1  11        4.57        4.82      2.11 o 
  -4  -1  11        2.37        2.11      2.11 o 
  -3  -1  11        3.75        5.42      2.41 o 
  -2  -1  11        0.20       -1.51      1.51 o 
  -1  -1  11       50.24       53.91      4.52 o 
   0  -1  11        0.32        1.81      2.11 o 
   1  -1  11       22.37       23.49      3.61 o 
   2  -1  11      117.17      132.82      7.23 o 
   3  -1  11       84.98      101.50      6.93 o 
   4  -1  11       40.57       55.72      6.02 o 
   5  -1  11        0.15       -0.60      2.41 o 
   6  -1  11        2.66        2.71      3.01 o 
  -6   0  11        1.09        1.51      2.11 o 
  -5   0  11       79.91       92.76      6.02 o 
  -4   0  11      213.89      239.14      9.64 o 
  -3   0  11       48.34       33.73      4.22 o 
  -2   0  11      108.36      112.64      6.32 o 
  -1   0  11      155.76      162.34      7.53 o 
   0   0  11        3.37        4.22      2.41 o 
   1   0  11      230.67      216.55      9.04 o 
   2   0  11       12.28       17.47      3.61 o 
   3   0  11       15.33       13.25      3.31 o 
   4   0  11        0.49        4.22      2.71 o 
   5   0  11        1.71        0.90      2.71 o 
   6   0  11        0.36       -1.20      2.41 o 
  -6   1  11        5.60        3.31      2.41 o 
  -5   1  11       23.56       25.30      3.92 o 
  -4   1  11       34.90       39.15      4.52 o 
  -3   1  11      121.86      124.09      6.93 o 
  -2   1  11        0.37       -1.81      2.11 o 
  -1   1  11      173.11      171.97      7.83 o 
   0   1  11        3.06        2.11      2.11 o 
   1   1  11       21.25       18.07      3.61 o 
   2   1  11       63.87       70.78      5.72 o 
   3   1  11       79.72       78.01      6.02 o 
   4   1  11        9.01        6.93      3.01 o 
   5   1  11       32.13       29.52      4.82 o 
   6   1  11       65.80       57.83      6.93 o 
   7   1  11        6.75        9.94      4.52 o 
  -7   2  11        3.89        3.92      2.71 o 
  -6   2  11        0.00        1.20      2.41 o 
  -5   2  11        2.38        0.30      2.11 o 
  -4   2  11       38.77       37.35      4.52 o 
  -3   2  11       32.65       37.95      4.52 o 
  -2   2  11       68.97       68.97      5.42 o 
  -1   2  11        0.62        2.11      2.41 o 
   0   2  11       14.48       15.66      3.31 o 
   1   2  11        7.78        4.22      2.71 o 
   2   2  11       33.01       41.86      5.12 o 
   3   2  11       40.52       42.77      5.12 o 
   4   2  11       98.22       98.79      7.23 o 
   5   2  11       35.29       27.71      4.82 o 
   6   2  11       25.61       27.11      4.82 o 
   7   2  11        5.05        3.31      3.61 o 
  -6   3  11        3.75        9.64      3.31 o 
  -5   3  11       17.45       18.67      3.92 o 
  -4   3  11       36.78       37.35      4.82 o 
  -3   3  11       28.71       31.93      4.52 o 
  -2   3  11       18.68       19.88      3.61 o 
  -1   3  11       27.15       35.54      4.52 o 
   0   3  11      136.46      129.21      7.53 o 
   1   3  11      131.01      129.51      7.53 o 
   2   3  11      109.35      101.20      6.93 o 
   3   3  11      165.96      161.13      8.73 o 
   4   3  11       56.63       55.12      6.32 o 
   5   3  11        6.69        3.31      3.01 o 
   6   3  11       11.35       10.54      3.61 o 
   7   3  11       27.57       24.09      5.42 o 
  -6   4  11        0.45        2.11      2.71 o 
  -5   4  11        4.99        6.93      3.01 o 
  -4   4  11        8.76        4.22      2.71 o 
  -3   4  11        0.11       -2.11      2.11 o 
  -2   4  11        0.48       -0.30      2.11 o 
  -1   4  11       20.57       24.70      4.22 o 
   0   4  11       61.68       59.33      5.72 o 
   1   4  11       39.79       31.93      4.52 o 
   2   4  11       72.35       68.37      6.63 o 
   3   4  11       12.62       18.67      4.22 o 
   4   4  11       82.61       82.52      6.93 o 
   5   4  11      124.18      128.30      8.43 o 
   6   4  11       35.25       33.73      5.42 o 
   7   4  11       37.70       34.03      6.02 o 
  -6   5  11        2.95        3.61      3.01 o 
  -5   5  11       16.73       15.06      3.92 o 
  -4   5  11        4.76        8.13      3.31 o 
  -3   5  11       46.69       49.69      5.72 o 
  -2   5  11       68.57       65.36      6.32 o 
  -1   5  11       55.57       46.38      5.42 o 
   0   5  11       46.81       45.18      5.42 o 
   1   5  11        2.44        2.11      2.41 o 
   2   5  11        3.40        0.90      2.71 o 
   3   5  11        0.25        2.11      2.71 o 
   4   5  11       10.78       12.35      3.61 o 
   5   5  11        6.79        6.63      3.31 o 
   6   5  11        1.42        2.71      3.01 o 
   7   5  11        8.31        5.42      3.61 o 
  -5   6  11        1.53        0.60      3.01 o 
  -4   6  11       20.94       18.97      4.22 o 
  -3   6  11        2.28        0.30      2.71 o 
  -2   6  11        0.33        0.90      2.41 o 
  -1   6  11        0.01        0.90      2.41 o 
   0   6  11        3.22        8.73      3.31 o 
   1   6  11        3.89        2.11      2.41 o 
   2   6  11       32.44       36.44      5.12 o 
   3   6  11       38.31       40.36      5.72 o 
   4   6  11        3.61        0.60      2.71 o 
   5   6  11      171.43      203.30     11.14 o 
   6   6  11      161.74      169.26     10.54 o 
  -5   7  11        0.07       -1.20      3.01 o 
  -4   7  11        7.21       17.17      4.52 o 
  -3   7  11       24.54       15.66      4.22 o 
  -2   7  11       30.97       34.64      5.42 o 
  -1   7  11       62.10       58.13      6.63 o 
   0   7  11       38.03       42.17      5.72 o 
   1   7  11       25.73       23.79      4.82 o 
   2   7  11       28.67       28.31      5.12 o 
   3   7  11       31.59       28.01      5.12 o 
   4   7  11        2.04        4.82      3.31 o 
   5   7  11       11.98       14.46      4.52 o 
   6   7  11        2.93        0.60      3.61 o 
  -4   8  11        3.68        3.61      3.31 o 
  -3   8  11       43.44       40.36      6.02 o 
  -2   8  11       48.33       52.10      6.63 o 
  -1   8  11      194.57      211.73     11.44 o 
   0   8  11       50.83       52.71      6.32 o 
   1   8  11       12.22        8.43      3.61 o 
   2   8  11        9.34        5.12      3.31 o 
   3   8  11        0.60        1.81      3.01 o 
   4   8  11        1.20        2.71      3.31 o 
   5   8  11        3.62        4.22      3.61 o 
  -2   9  11       11.37       15.96      4.52 o 
  -1   9  11       33.89       37.05      6.02 o 
   0   9  11        2.59        0.90      3.01 o 
   1   9  11       46.49       52.10      6.63 o 
   2   9  11       50.63       44.88      6.32 o 
   3   9  11        5.78        3.01      3.31 o 
   4   9  11       59.22       53.31      7.23 o 
   0  10  11       16.63       14.46      4.52 o 
   1  10  11       18.95       24.40      5.42 o 
   2  10  11        9.22        9.04      4.22 o 
   0  -4  12       41.79       49.09      4.82 o 
   1  -4  12        0.72        4.82      2.41 o 
  -2  -3  12        2.51        2.71      2.11 o 
  -1  -3  12        0.21       -1.20      1.81 o 
   0  -3  12       12.01       15.96      3.01 o 
   1  -3  12        0.08        0.30      2.11 o 
   2  -3  12       16.01       17.77      3.92 o 
   3  -3  12       11.05       14.16      3.61 o 
  -4  -2  12        5.37        6.02      2.41 o 
  -3  -2  12        8.06        9.94      2.41 o 
  -2  -2  12       15.48       20.18      3.31 o 
  -1  -2  12      139.77      142.76      7.23 o 
   0  -2  12        0.32        1.20      2.11 o 
   1  -2  12        5.36        2.41      2.41 o 
   2  -2  12        2.04        6.32      2.71 o 
   3  -2  12        7.76        6.93      3.01 o 
   4  -2  12        1.14        7.23      3.01 o 
  -5  -1  12        1.00        2.41      2.11 o 
  -4  -1  12       26.29       28.01      3.92 o 
  -3  -1  12       26.42       20.18      3.31 o 
  -2  -1  12       12.43       13.85      3.01 o 
  -1  -1  12       13.60       14.76      3.01 o 
   0  -1  12       25.05       30.72      4.22 o 
   1  -1  12        2.98        4.22      2.41 o 
   2  -1  12       17.06       22.59      3.92 o 
   3  -1  12       15.50       13.85      3.61 o 
   4  -1  12       11.44       10.24      3.31 o 
   5  -1  12       12.79       13.85      3.92 o 
  -5   0  12        1.24       -0.60      2.11 o 
  -4   0  12       28.72       28.01      4.22 o 
  -3   0  12       11.53       15.96      3.31 o 
  -2   0  12       26.60       27.71      3.92 o 
  -1   0  12       64.46       59.93      5.12 o 
   0   0  12      106.08      121.68      6.93 o 
   1   0  12       34.47       32.23      4.52 o 
   2   0  12       31.46       41.86      5.12 o 
   3   0  12       28.76       32.53      4.82 o 
   4   0  12       23.06       25.90      4.52 o 
   5   0  12       32.13       36.14      5.42 o 
  -5   1  12       22.18       30.12      4.52 o 
  -4   1  12       40.51       43.97      5.12 o 
  -3   1  12        0.72        2.71      2.71 o 
  -2   1  12       26.09       23.49      3.92 o 
  -1   1  12       60.43       61.74      5.72 o 
   0   1  12       17.91       18.07      3.61 o 
   1   1  12        2.03       -1.20      2.11 o 
   2   1  12       18.53       19.88      3.92 o 
   3   1  12        9.63        7.23      3.01 o 
   4   1  12        1.06        1.81      2.41 o 
   5   1  12        4.03        6.63      3.31 o 
  -5   2  12       18.03       22.59      3.92 o 
  -4   2  12        7.81        7.83      3.01 o 
  -3   2  12        9.70       16.26      3.31 o 
  -2   2  12        4.38        5.12      2.41 o 
  -1   2  12        1.04        2.11      2.41 o 
   0   2  12       35.56       28.31      4.22 o 
   1   2  12       55.65       54.51      5.72 o 
   2   2  12       24.32       23.49      4.22 o 
   3   2  12       20.70       21.68      4.22 o 
   4   2  12       16.77       14.16      3.92 o 
   5   2  12        3.70        6.63      3.61 o 
   6   2  12      133.62      149.99      9.94 o 
  -5   3  12        2.63        4.22      2.71 o 
  -4   3  12        3.27        2.71      2.41 o 
  -3   3  12       12.66       13.25      3.31 o 
  -2   3  12       24.56       28.31      4.22 o 
  -1   3  12       31.51       25.60      4.22 o 
   0   3  12       95.51       94.57      6.63 o 
   1   3  12       14.85       23.49      4.22 o 
   2   3  12       18.42       29.21      4.52 o 
   3   3  12       38.50       29.82      4.82 o 
   4   3  12       11.81        8.43      3.31 o 
   5   3  12       19.29       18.37      4.52 o 
   6   3  12        0.26        1.81      3.01 o 
  -5   4  12        2.40        1.81      2.71 o 
  -4   4  12        0.82        0.90      2.71 o 
  -3   4  12        1.07        0.60      2.41 o 
  -2   4  12       32.07       28.31      4.52 o 
  -1   4  12       19.96       27.41      4.52 o 
   0   4  12        4.64        6.02      3.01 o 
   1   4  12       42.70       38.25      5.42 o 
   2   4  12        4.57        6.63      3.01 o 
   3   4  12       35.15       44.57      5.72 o 
   4   4  12       19.92       11.75      3.92 o 
   5   4  12        6.72        3.01      3.31 o 
   6   4  12        7.94        5.42      3.61 o 
  -5   5  12        0.75        1.51      2.71 o 
  -4   5  12        3.81        1.20      2.41 o 
  -3   5  12        2.40       -1.81      2.71 o 
  -2   5  12        0.62        0.60      2.41 o 
  -1   5  12        3.56        3.92      2.71 o 
   0   5  12       79.72       93.97      6.93 o 
   1   5  12       34.46       26.81      4.52 o 
   2   5  12       89.28       96.08      7.53 o 
   3   5  12       68.31       54.51      6.63 o 
   4   5  12       21.51       20.48      4.52 o 
   5   5  12       38.26       39.76      6.02 o 
   6   5  12        4.98       11.14      4.22 o 
  -4   6  12        3.43        5.42      3.01 o 
  -3   6  12        9.64        3.01      3.01 o 
  -2   6  12        0.41       -2.11      2.11 o 
  -1   6  12        7.27        5.42      3.01 o 
   0   6  12        2.17        3.31      3.01 o 
   1   6  12        0.07        1.81      2.71 o 
   2   6  12        4.65       10.54      3.61 o 
   3   6  12        7.67        4.52      3.31 o 
   4   6  12        0.12        0.00      3.01 o 
   5   6  12        7.06        4.82      3.61 o 
  -3   7  12        0.72        1.81      3.01 o 
  -2   7  12        1.18        0.30      2.71 o 
  -1   7  12        0.75        3.92      3.31 o 
   0   7  12        0.31        1.51      3.01 o 
   1   7  12       23.75       16.56      4.52 o 
   2   7  12       31.13       28.31      5.12 o 
   3   7  12      118.91      131.62      9.04 o 
   4   7  12      114.48      129.81      9.64 o 
   5   7  12        7.81        5.42      3.92 o 
  -2   8  12        0.07       -2.71      2.71 o 
  -1   8  12       33.11       34.03      5.72 o 
   0   8  12       10.49       18.07      4.82 o 
   1   8  12       20.91       19.88      4.82 o 
   2   8  12       13.47       14.76      4.52 o 
   3   8  12       15.29        7.23      3.92 o 
   4   8  12        0.92        5.72      3.92 o 
   0   9  12        7.87        5.12      3.61 o 
   1   9  12        0.34        2.71      3.31 o 
   2   9  12        6.41        5.72      3.61 o 
  -2  -2  13        0.11       -0.90      2.11 o 
  -1  -2  13        0.66       -1.20      1.81 o 
   0  -2  13        7.27        9.64      3.01 o 
   1  -2  13       37.43       46.98      5.42 o 
  -3  -1  13       35.93       43.67      4.82 o 
  -2  -1  13       11.58       14.76      3.31 o 
  -1  -1  13       12.23       19.28      3.61 o 
   0  -1  13        5.30        0.90      2.11 o 
   1  -1  13        4.30        2.11      2.41 o 
   2  -1  13        4.04        3.92      2.71 o 
   3  -1  13       16.35       10.54      3.61 o 
  -4   0  13        0.63        0.90      2.41 o 
  -3   0  13        0.20       -1.81      1.81 o 
  -2   0  13        1.90        4.52      2.41 o 
  -1   0  13        0.88       -1.51      2.11 o 
   0   0  13        7.50        9.64      3.01 o 
   1   0  13       34.79       40.66      5.12 o 
   2   0  13        1.29       -2.11      2.11 o 
   3   0  13       28.77       27.11      4.52 o 
  -4   1  13       19.79       17.17      3.61 o 
  -3   1  13       81.80       82.52      6.32 o 
  -2   1  13       16.29       10.54      3.31 o 
  -1   1  13       12.91        9.04      3.31 o 
   0   1  13        0.24        1.20      2.41 o 
   1   1  13       25.66       30.72      4.82 o 
   2   1  13       26.43       34.94      5.12 o 
   3   1  13       46.35       50.30      6.02 o 
   4   1  13        2.57       -0.90      2.71 o 
  -4   2  13        4.91        2.11      3.01 o 
  -3   2  13        8.92        3.01      2.41 o 
  -2   2  13        5.16        7.53      3.01 o 
  -1   2  13        9.00        6.32      2.71 o 
   0   2  13        1.66        2.41      2.41 o 
   1   2  13        7.48        6.32      3.01 o 
   2   2  13        2.85        2.41      2.71 o 
   3   2  13        2.34        0.90      2.71 o 
   4   2  13       61.91       54.81      6.63 o 
  -4   3  13        1.34       -2.11      2.41 o 
  -3   3  13        0.13       -1.20      2.11 o 
  -2   3  13       13.56       16.56      3.61 o 
  -1   3  13       12.43       12.05      3.31 o 
   0   3  13        3.21        0.90      2.41 o 
   1   3  13        1.63        0.60      2.41 o 
   2   3  13       13.60        6.93      3.31 o 
   3   3  13       26.31       28.61      4.82 o 
   4   3  13      108.21      120.47      8.73 o 
  -4   4  13        6.83        8.43      3.31 o 
  -3   4  13       37.86       34.03      5.12 o 
  -2   4  13       83.76       81.62      6.63 o 
  -1   4  13        7.68        4.52      2.71 o 
   0   4  13       13.26        6.63      3.01 o 
   1   4  13       41.74       41.86      5.72 o 
   2   4  13       21.12       13.85      3.92 o 
   3   4  13       27.77       21.08      4.52 o 
   4   4  13        2.63        2.71      3.01 o 
  -3   5  13        2.22        1.20      2.71 o 
  -2   5  13        2.66        2.41      2.71 o 
  -1   5  13        9.27        4.52      3.01 o 
   0   5  13        0.36        3.61      3.01 o 
   1   5  13       20.24       18.37      4.22 o 
   2   5  13        1.29        1.20      3.01 o 
   3   5  13       12.27       16.56      4.22 o 
   4   5  13       32.00       27.11      5.42 o 
  -3   6  13        3.39       -1.81      2.71 o 
  -2   6  13       29.79       34.94      5.42 o 
  -1   6  13       24.45       23.49      4.52 o 
   0   6  13       45.26       50.90      6.32 o 
   1   6  13       12.78        5.72      3.31 o 
   2   6  13        0.13       -0.90      2.41 o 
   3   6  13        2.99        0.30      3.31 o 
   4   6  13       19.64       28.31      5.72 o 
  -2   7  13        1.69        2.11      3.31 o 
  -1   7  13        8.28       10.54      3.92 o 
   0   7  13        0.11       -2.41      2.41 o 
   1   7  13       25.53       22.29      4.82 o 
   2   7  13        1.24        0.00      3.01 o 
   3   7  13        5.77        5.42      3.61 o 
  -1   1  14       42.69       56.32      6.32 o 
   0   1  14       10.49       10.24      3.61 o 
   1   1  14        2.50        4.52      3.01 o 
  -2   2  14        4.30        4.52      3.01 o 
  -1   2  14       12.90       10.24      3.61 o 
   0   2  14        5.41        6.93      3.31 o 
   1   2  14       41.53       47.29      6.02 o 
   2   2  14        2.27        4.82      3.01 o 
  -2   3  14        2.48        0.90      2.71 o 
  -1   3  14        2.24        2.11      2.71 o 
   0   3  14        0.43       -1.51      2.71 o 
   1   3  14       14.79       21.68      4.52 o 
   2   3  14       59.61       77.40      7.83 o 
  -1   4  14        8.83        9.94      3.61 o 
   0   4  14       19.56       13.85      3.92 o 
   1   4  14       38.06       35.24      5.42 o 
   2   4  14       59.62       65.66      7.53 o 
   0   5  14        0.32       -2.41      2.41 o 
   1   5  14        8.75       18.07      4.52 o 
                                                 
